# Supplementary material for: A genome-wide search for pleiotropy in more than 100,000 harmonized longitudinal cognitive domain scores
Source: Mol Neurodegener. 2023 Jun 22;18:40. doi: 10.1186/s13024-023-00633-4 (PMC10286470; doi:10.1186/s13024-023-00633-4)
Supplement: Supplementary file 2 — Additional file 2: Supplementary Table 1. Correlations among cognitive domain scores by cohort. Supplementary Table 2. Genetic correlations of cognitive domain scores with general cognitive function and neuropsychiatric disorders. Supplementary Table 3. Genome-wide significant and suggestive associations for cognitive domain scores in the total sample, clinic-based cohorts, and community-based cohorts. Supplementary Table 4. Genome-wide significant and suggestive pleiotropy for each pair of cognitive domains in the total sample, clinic-based cohorts, and community-based cohorts. Supplementary Table 5. Canonical pathways significantly enriched for top-ranked GWAS genes with corrected FDR < 0.05. Supplementary Table 6. Number of seed genes from individual GWAS and pleiotropy analyses. [file 13024_2023_633_MOESM2_ESM.xlsx]

## Sheet: Table of Contents
	Contents for Supplementary Tables
	Supplementary Table 1	Correlations among cognitive domain scores by cohort
	Supplementary Table 2	Genetic correlations of cognitive domain scores with general cognitive function and neuropsychiatric disorders
	Supplementary Table 3	Genome-wide significant and suggestive associations for cognitive domain scores in the total sample, clinic-based cohorts, and community-based cohorts
	Supplementary Table 4	Genome-wide significant and suggestive pleiotropy for each pair of cognitive domains in the total sample, clinic-based cohorts, and community-based cohorts
	Supplementary Table 5	Canonical pathways significantly enriched for top-ranked GWAS genes with corrected FDR < 0.05
	Supplementary Table 6	Number of seed genes from individual GWAS and pleiotropy analyses

## Sheet: Supplementary Table 1
	Supplementary Table 1. Correlations among cognitive domain scores by cohort
	(a) Phenotypic correlations among cognitive domain scores
	Domain 1	Domain 2	Cohort
			NACC	ADNI	FHS	ACT	ROSMAP
	exec. func.	language	0.752	0.795	0.564	0.6	0.845
	exec. func.	memory	0.713	0.778	0.571	0.556	0.798
	language	memory	0.784	0.804	0.555	0.571	0.856
	(b) Genetic correlations among cognitive domain scores
	Domain 1	Domain 2	Cohort
			NACC	ADNI	FHS	ACT	ROSMAP
	exec. func.	language	0.649	0.682	0.648	0.592	0.711
	exec. func.	memory	0.627	0.672	0.637	0.574	0.682
	language	memory	0.666	0.69	0.625	0.571	0.719

## Sheet: Supplementary Table 2
	Supplementary Table 2. Genetic correlations of cognitive domain scores with general cognitive function and neuropsychiatric disorders
	Cross-trait	Genetic correlation, r (P-value)
		Executive function	Language	Memory
	General cognitive function	0.768 (7.0×10-10)	0.577 (2.0×10-4)	0.509 (3.1×10-10)
	Alzheimer disease	0.187 (0.78)	-0.110 (0.90)	-0.902 (0.40)
	Bipolar disorder	0.187 (0.33)	-0.025 (0.91)	0.040 (0.80)
	Depression	-0.183 (0.51)	-0.595 (0.11)	0.005 (0.98)
	Schizophrenia	0.238 (0.34)	-0.110 (0.71)	-0.224 (0.29)

## Sheet: Supplementary Table 3
	Supplementary Table 3. Genome-wide significant and suggestive associations for cognitive domain scores in the total sample, clinic-based cohorts, and community-based cohorts
	(a) Variants excluding the APOE region
	Sample	Domain	Chr	rsid	Position	Region	Gene	A1	A2	MAF	Est. G	SE. G	P-value G	Est. GxE	SE. GxE	P-value GxE	Covar.	P-value joint
	community-based	language	1	rs3766021	87342775	intronic	LMO4	G	A	0.0734365	-0.02004	0.01276	0.124564	-0.007809	0.001427	1.06e-07	3.44e-06	2.96e-07
	community-based	language	1	rs6678805	87346152	UTR3	LMO4	A	G	0.0698259	-0.02152	0.01316	0.109777	-0.00774	0.001468	3.01e-07	3.61e-06	8.01e-07
	community-based	language	1	rs11587756	87352724	downstream	LINC01364	G	A	0.0684075	-0.02415	0.01318	0.0731471	-0.00785	0.001479	2.51e-07	3.78e-06	6e-07
	community-based	language	1	rs72728015	87354155	intronic	LINC01364	G	A	0.0669246	-0.02466	0.01321	0.0679108	-0.007912	0.001483	2.18e-07	3.75e-06	4.98e-07
	clinic-based	memory	1	rs56972081	150027270	intergenic	OTUD7B/VPS45	C	T	0.0676257	0.07352	0.02267	0.00135408	0.009239	0.002131	1.57e-05	-7.5e-08	4.73e-07
	clinic-based	memory	1	rs1339493	150029520	intergenic	OTUD7B/VPS45	C	A	0.0676504	0.07541	0.02271	0.00103495	0.009148	0.002136	1.99e-05	1.09e-07	4.82e-07
	clinic-based	memory	1	rs16833244	150031231	intergenic	OTUD7B/VPS45	G	C	0.0675763	0.07537	0.02272	0.0010467	0.009148	0.002137	2.01e-05	1.07e-07	4.92e-07
	clinic-based	memory	1	rs12402898	150051211	intergenic	OTUD7B/VPS45	A	G	0.0676998	0.07618	0.02269	0.000909017	0.009178	0.002134	1.84e-05	1.51e-07	4.01e-07
	clinic-based	memory	1	rs3736082	150082937	intronic	VPS45	A	G	0.0678482	0.0756	0.02271	0.00100503	0.009012	0.002133	2.58e-05	3.8e-08	5.88e-07
	clinic-based	memory	1	rs1105210	150180703	intronic	LOC105371433	A	G	0.055984	0.08037	0.025	0.00149141	0.01094	0.002338	3.16e-06	-2.62e-09	1.13e-07
	clinic-based	memory	1	rs12037841	207510847	intronic	CR1	T	G	0.196574	-0.07186	0.0143	6.87e-07	-0.003206	0.001377	0.0204017	7.33e-07	3.69e-07
	clinic-based	memory	1	rs4266886	207512441	intronic	CR1	T	C	0.208933	-0.07291	0.01402	2.77e-07	-0.002924	0.001346	0.0304937	7.23e-07	2.16e-07
	all	memory	1	rs4562624	207512620	intronic	CR1	A	C	0.191645	-0.0412	0.00798	5.32e-07	-0.00218	0.0008157	0.00920382	1.78e-06	9.37e-07
	clinic-based	memory	1	rs4562624	207512620	intronic	CR1	A	C	0.196624	-0.07222	0.01429	5.93e-07	-0.003164	0.001377	0.0221084	7.41e-07	3.45e-07
	all	memory	1	rs6656401	207518704	intronic	CR1	A	G	0.191324	-0.04155	0.007984	4.31e-07	-0.002177	0.0008162	0.0093438	1.78e-06	7.72e-07
	clinic-based	memory	1	rs6656401	207518704	intronic	CR1	A	G	0.196253	-0.07363	0.0143	3.63e-07	-0.003115	0.001377	0.0242555	7.44e-07	2.31e-07
	clinic-based	memory	1	rs6661489	207524699	intronic	CR1	T	C	0.20871	-0.07532	0.01405	1.18e-07	-0.002902	0.001348	0.0320206	7.37e-07	9.88e-08
	clinic-based	memory	1	rs7515905	207564732	intronic	CR1	T	C	0.204657	-0.07411	0.01414	2.24e-07	-0.003636	0.001358	0.00766025	7.87e-07	5.92e-08
	all	memory	1	rs1752684	207573951	intronic	CR1	A	G	0.197559	-0.04264	0.007928	1.75e-07	-0.001962	0.0008104	0.0183104	1.75e-06	4.42e-07
	clinic-based	memory	1	rs1752684	207573951	intronic	CR1	A	G	0.201864	-0.08027	0.01422	2.44e-08	-0.003512	0.001367	0.0105038	7.7e-07	8.85e-09
	all	memory	1	rs679515	207577223	intronic	CR1	T	C	0.192163	-0.04224	0.008013	3.06e-07	-0.002105	0.0008196	0.0123207	1.79e-06	6.36e-07
	clinic-based	memory	1	rs679515	207577223	intronic	CR1	T	C	0.196549	-0.07694	0.01434	1.15e-07	-0.003272	0.001381	0.0182867	7.72e-07	6.14e-08
	all	memory	1	rs3818361	207611623	intronic	CR1	A	G	0.201901	-0.04148	0.007902	3.43e-07	-0.001939	0.0008076	0.0192989	1.73e-06	8.49e-07
	clinic-based	memory	1	rs3818361	207611623	intronic	CR1	A	G	0.20567	-0.07817	0.01419	5.24e-08	-0.003404	0.001365	0.0130013	7.58e-07	2.2e-08
	all	memory	1	rs6701713	207612944	intronic	CR1	A	G	0.201901	-0.04126	0.0079	3.92e-07	-0.001954	0.0008072	0.0183255	1.74e-06	9.51e-07
	clinic-based	memory	1	rs6701713	207612944	intronic	CR1	A	G	0.20567	-0.07817	0.01419	5.24e-08	-0.003404	0.001365	0.0130013	7.58e-07	2.2e-08
	clinic-based	memory	1	rs2093761	207613197	intronic	CR1	A	G	0.203347	-0.07846	0.01421	4.89e-08	-0.003425	0.001367	0.0125815	7.53e-07	1.99e-08
	all	memory	1	rs2093760	207613483	intronic	CR1	A	G	0.201901	-0.04126	0.0079	3.92e-07	-0.001954	0.0008072	0.0183255	1.74e-06	9.51e-07
	clinic-based	memory	1	rs2093760	207613483	intronic	CR1	A	G	0.20567	-0.07817	0.01419	5.24e-08	-0.003404	0.001365	0.0130013	7.58e-07	2.2e-08
	all	memory	1	rs2296160	207621975	exonic	CR1	A	G	0.197184	-0.04101	0.007937	5.21e-07	-0.002212	0.0008116	0.0079081	1.75e-06	8.43e-07
	clinic-based	memory	1	rs2296160	207621975	exonic	CR1	A	G	0.201171	-0.07721	0.01425	8.63e-08	-0.00346	0.001369	0.0118285	7.51e-07	3.25e-08
	all	memory	1	rs10863417	207623552	intronic	CR1	A	T	0.195719	-0.04171	0.007944	3.4e-07	-0.002136	0.0008123	0.010392	1.75e-06	6.47e-07
	clinic-based	memory	1	rs10863417	207623552	intronic	CR1	A	T	0.19996	-0.07734	0.01426	8.38e-08	-0.003453	0.00137	0.0120631	7.48e-07	3.2e-08
	clinic-based	memory	1	rs10863418	207624893	intronic	CR1	C	G	0.207524	-0.07587	0.01414	1.15e-07	-0.003086	0.001359	0.0237192	7.19e-07	7.5e-08
	all	memory	1	rs10779335	207625349	intronic	CR1	C	T	0.197238	-0.04105	0.007931	4.98e-07	-0.002151	0.0008107	0.00972117	1.75e-06	8.92e-07
	clinic-based	memory	1	rs10779335	207625349	intronic	CR1	C	T	0.201221	-0.07689	0.01424	9.55e-08	-0.003442	0.001369	0.0122755	7.44e-07	3.69e-08
	all	memory	1	rs10779336	207625371	intronic	CR1	T	G	0.197238	-0.04094	0.007932	5.36e-07	-0.002178	0.000811	0.00886857	1.75e-06	9.15e-07
	clinic-based	memory	1	rs10779336	207625371	intronic	CR1	T	G	0.201221	-0.07689	0.01424	9.55e-08	-0.003442	0.001369	0.0122755	7.44e-07	3.69e-08
	all	memory	1	rs10863420	207626529	intronic	CR1	A	C	0.197202	-0.04086	0.007932	5.64e-07	-0.00219	0.0008109	0.00849281	1.75e-06	9.43e-07
	clinic-based	memory	1	rs10863420	207626529	intronic	CR1	A	C	0.201172	-0.0765	0.01424	1.11e-07	-0.003484	0.001368	0.0111956	7.41e-07	3.96e-08
	all	memory	1	rs1830763	207627044	intronic	CR1	C	A	0.196273	-0.04105	0.007938	5.1e-07	-0.002232	0.0008117	0.00736986	1.75e-06	7.99e-07
	clinic-based	memory	1	rs1830763	207627044	intronic	CR1	C	A	0.200405	-0.07686	0.01424	9.66e-08	-0.003538	0.001369	0.010054	7.34e-07	3.16e-08
	all	memory	1	rs1408078	207627210	intronic	CR1	T	C	0.196237	-0.04092	0.00794	5.57e-07	-0.002221	0.0008117	0.00766578	1.75e-06	8.86e-07
	clinic-based	memory	1	rs1408078	207627210	intronic	CR1	T	C	0.200356	-0.07654	0.01425	1.11e-07	-0.003513	0.001369	0.0105951	7.4e-07	3.77e-08
	clinic-based	memory	1	rs4844610	207629207	intronic	CR1	A	C	0.194498	-0.07414	0.01437	3.44e-07	-0.00343	0.001385	0.0136416	7.31e-07	1.36e-07
	clinic-based	memory	1	rs1408077	207630796	intronic	CR1	A	C	0.20043	-0.07679	0.01425	1.01e-07	-0.003532	0.001369	0.0101816	7.41e-07	3.36e-08
	all	memory	1	rs6697005	207633385	intronic	CR1	G	A	0.196219	-0.04118	0.007939	4.71e-07	-0.002216	0.0008117	0.00780378	1.75e-06	7.63e-07
	clinic-based	memory	1	rs6697005	207633385	intronic	CR1	G	A	0.200257	-0.07774	0.01424	6.89e-08	-0.003573	0.001369	0.00933791	7.38e-07	2.16e-08
	community-based	language	2	rs2719107	35451152	intergenic	LINC01320/MIR548AD	T	C	0.0205675	-0.09902	0.02394	5.23e-05	-0.01128	0.002665	3.92e-05	1.4e-05	6.3e-07
	all	language	2	rs7594119	68013406	intergenic	LINC01812/C1D	G	T	0.364941	0.0303	0.005722	2.43e-07	0.001356	0.0005967	0.025876	4.85e-07	3.45e-07
	clinic-based	language	2	rs115474994	95715409	intergenic	TRIM43/LINC00342	T	G	0.013234	-0.1597	0.04451	0.000370678	-0.01789	0.004428	6.35e-05	-5.73e-07	5.39e-07
	all	language	2	rs4663105	127133851	intergenic	BIN1/CYP27C1	C	A	0.428942	-0.0298	0.005589	2.01e-07	-0.001712	0.0005852	0.00412689	4.46e-07	8.17e-08
	all	memory	2	rs4663105	127133851	intergenic	BIN1/CYP27C1	C	A	0.428942	-0.03564	0.006254	3.11e-08	-0.001729	0.0006363	0.00809769	1.08e-06	6.11e-08
	clinic-based	language	2	rs4663105	127133851	intergenic	BIN1/CYP27C1	C	A	0.434105	-0.05995	0.009902	1.89e-09	-0.001757	0.0009527	0.0678972	4.08e-07	4.12e-09
	clinic-based	memory	2	rs4663105	127133851	intergenic	BIN1/CYP27C1	C	A	0.434105	-0.06473	0.01141	2.08e-08	-0.001327	0.001092	0.22616	3.55e-07	6.66e-08
	all	language	2	rs6733839	127135234	intergenic	BIN1/CYP27C1	T	C	0.403177	-0.03129	0.005656	6.9e-08	-0.001755	0.0005914	0.00361992	4.56e-07	2.7e-08
	all	memory	2	rs6733839	127135234	intergenic	BIN1/CYP27C1	T	C	0.403177	-0.03894	0.006322	2.2e-09	-0.002081	0.0006433	0.00161946	1.1e-06	2.37e-09
	clinic-based	language	2	rs6733839	127135234	intergenic	BIN1/CYP27C1	T	C	0.408918	-0.06294	0.01	4.23e-10	-0.001219	0.0009599	0.208698	3.81e-07	1.98e-09
	clinic-based	memory	2	rs6733839	127135234	intergenic	BIN1/CYP27C1	T	C	0.408918	-0.06803	0.01151	5.23e-09	-0.001391	0.001101	0.208279	3.12e-07	1.6e-08
	community-based	language	2	rs10176757	181784681	intergenic	NEUROD1/ITPRID2	C	T	0.0424887	-0.04744	0.01657	0.00511239	-0.008872	0.001797	1.61e-06	5.14e-06	6.97e-07
	community-based	language	2	rs12620859	181793089	intergenic	NEUROD1/ITPRID2	T	A	0.0428111	-0.04588	0.01667	0.00711204	-0.009225	0.001821	8.57e-07	5.22e-06	4.71e-07
	clinic-based	language	2	rs80326643	200607359	intronic	AOX1	T	C	0.0209353	-0.124	0.03445	0.000354945	-0.01379	0.003357	4.77e-05	3.03e-06	5.94e-07
	all	memory	3	rs73140298	98501399	intergenic	OR5K2/CLDND1	A	C	0.221359	0.03644	0.007451	2.03e-06	0.002756	0.0007596	0.000406712	1.52e-06	4.9e-07
	all	memory	3	rs145111761	98506453	intergenic	OR5K2/CLDND1	AT	A	0.217874	0.03731	0.0075	1.35e-06	0.002834	0.0007637	0.000298916	1.55e-06	2.86e-07
	all	memory	3	rs113846408	98507696	intergenic	OR5K2/CLDND1	T	C	0.221645	0.03616	0.007443	2.37e-06	0.002718	0.0007591	0.000484404	1.52e-06	6.32e-07
	all	memory	3	rs6785121	98509217	intergenic	OR5K2/CLDND1	T	A	0.222055	0.0361	0.007437	2.42e-06	0.002669	0.000758	0.000600686	1.52e-06	7.48e-07
	all	memory	3	rs2316131	98511645	intergenic	OR5K2/CLDND1	C	T	0.222002	0.03611	0.007439	2.42e-06	0.002644	0.0007582	0.000678141	1.52e-06	8.12e-07
	all	memory	3	rs73144145	98513923	intergenic	OR5K2/CLDND1	G	A	0.222377	0.03619	0.007435	2.27e-06	0.002632	0.0007578	0.000712744	1.52e-06	7.9e-07
	all	memory	3	rs73144147	98514357	intergenic	OR5K2/CLDND1	T	C	0.22202	0.03615	0.007439	2.36e-06	0.00265	0.0007582	0.000659273	1.52e-06	7.77e-07
	all	memory	3	rs73144151	98519721	intronic	CLDND1	T	C	0.221984	0.03629	0.007439	2.16e-06	0.002653	0.0007581	0.000648951	1.52e-06	7.12e-07
	all	memory	3	rs17523196	98523740	promoter	CLDND1	C	T	0.222431	0.03589	0.007436	2.76e-06	0.002632	0.0007582	0.000717394	1.52e-06	9.4e-07
	all	memory	3	rs17523190	98523799	promoter	CLDND1	C	G	0.222377	0.0359	0.007436	2.74e-06	0.00263	0.0007582	0.000724137	1.52e-06	9.45e-07
	clinic-based	memory	4	rs72670336	109067562	intronic	COL25A1	T	G	0.0514855	0.1378	0.02561	1.06e-07	-0.001596	0.002441	0.514918	1.89e-08	4.7e-07
	clinic-based	memory	4	rs876366	109069132	intronic	COL25A1	G	A	0.0515102	0.1377	0.02561	1.08e-07	-0.00156	0.00244	0.524274	3.83e-08	4.82e-07
	clinic-based	memory	4	rs72670339	109077878	intronic	COL25A1	C	T	0.0565525	0.1285	0.02436	1.87e-07	-0.0008075	0.002326	0.729519	1.9e-07	9.53e-07
	clinic-based	memory	4	rs9994110	130945752	intergenic	LINC02479/SNHG27	T	C	0.391567	0.04715	0.0117	6.84e-05	0.00412	0.00111	0.000218359	3.02e-07	4.79e-07
	clinic-based	memory	4	rs2055392	130946957	intergenic	LINC02479/SNHG27	A	C	0.394211	0.04843	0.01168	4.19e-05	0.004114	0.001108	0.000217262	2.81e-07	2.95e-07
	clinic-based	memory	4	rs2055393	130947184	intergenic	LINC02479/SNHG27	A	C	0.386944	0.04687	0.01174	7.99e-05	0.004154	0.001114	0.000204094	3.24e-07	5.32e-07
	clinic-based	memory	4	rs10212862	130948095	intergenic	LINC02479/SNHG27	A	C	0.388996	0.04775	0.01174	5.85e-05	0.004169	0.001114	0.000193538	3.06e-07	3.68e-07
	clinic-based	memory	4	rs10212867	130948114	intergenic	LINC02479/SNHG27	A	G	0.386771	0.04686	0.01175	8.14e-05	0.004162	0.001114	0.000198398	3.14e-07	5.18e-07
	clinic-based	memory	4	rs10213528	130950232	intergenic	LINC02479/SNHG27	G	A	0.394607	0.04796	0.01168	4.97e-05	0.004063	0.001108	0.000259996	2.76e-07	4e-07
	clinic-based	memory	4	chr4:130950328:A:AT	130950328	intergenic	LINC02479/SNHG27	AT	A	0.391542	0.04627	0.01171	9.46e-05	0.004063	0.00111	0.000266741	3e-07	7.72e-07
	all	exec. func.	4	rs17027958	151861487	intergenic	GATB/LINC02273	C	T	0.123803	0.01025	0.008483	0.236429	-0.004484	0.0008362	1.13e-07	1.01e-06	1.13e-07
	community-based	exec. func.	4	rs17027958	151861487	intergenic	GATB/LINC02273	C	T	0.124952	0.01074	0.01048	0.314703	-0.005233	0.001038	6.57e-07	2.18e-06	4.35e-07
	clinic-based	language	4	rs76412837	179117235	intergenic	LINC01098/LINC00290	G	T	0.0224677	-0.1093	0.0329	0.000979264	-0.01384	0.003268	2.76e-05	3.64e-06	9.88e-07
	clinic-based	memory	4	rs76412837	179117235	intergenic	LINC01098/LINC00290	G	T	0.0224677	-0.1439	0.03795	0.000179334	-0.01471	0.003747	9.23e-05	3.22e-06	5.27e-07
	clinic-based	memory	4	rs4631094	179123789	intergenic	LINC01098/LINC00290	A	G	0.0224678	-0.1422	0.03796	0.000214545	-0.01502	0.003748	6.57e-05	2.52e-06	4.25e-07
	clinic-based	memory	4	rs73011256	179128503	intergenic	LINC01098/LINC00290	A	G	0.0224925	-0.142	0.03795	0.000218152	-0.01509	0.003743	5.94e-05	2.69e-06	4e-07
	clinic-based	memory	4	rs12643053	179130401	intergenic	LINC01098/LINC00290	C	A	0.0224925	-0.142	0.03795	0.000218152	-0.01509	0.003743	5.94e-05	2.69e-06	4e-07
	clinic-based	memory	4	rs73011262	179134865	intergenic	LINC01098/LINC00290	A	G	0.0225172	-0.1442	0.03793	0.000172465	-0.01532	0.003742	4.55e-05	2.54e-06	2.44e-07
	clinic-based	memory	4	rs75921744	179138604	intergenic	LINC01098/LINC00290	A	G	0.0224925	-0.142	0.03795	0.000218152	-0.01509	0.003743	5.94e-05	2.69e-06	4e-07
	clinic-based	language	4	rs73011270	179139770	intergenic	LINC01098/LINC00290	T	C	0.0225172	-0.1094	0.03289	0.000965346	-0.01401	0.003263	2.13e-05	3.24e-06	7.27e-07
	clinic-based	memory	4	rs73011270	179139770	intergenic	LINC01098/LINC00290	T	C	0.0225172	-0.1439	0.03795	0.000179334	-0.0152	0.003742	5.22e-05	2.56e-06	2.9e-07
	clinic-based	language	4	rs74781966	179140244	intergenic	LINC01098/LINC00290	A	T	0.0225172	-0.1094	0.03289	0.000965346	-0.01401	0.003263	2.13e-05	3.24e-06	7.27e-07
	clinic-based	memory	4	rs74781966	179140244	intergenic	LINC01098/LINC00290	A	T	0.0225172	-0.1439	0.03795	0.000179334	-0.0152	0.003742	5.22e-05	2.56e-06	2.9e-07
	clinic-based	language	4	rs59982982	179140530	intergenic	LINC01098/LINC00290	G	A	0.0225419	-0.1087	0.03287	0.00103325	-0.01406	0.003263	1.99e-05	3.29e-06	7.32e-07
	clinic-based	memory	4	rs59982982	179140530	intergenic	LINC01098/LINC00290	G	A	0.0225419	-0.1432	0.03794	0.00019206	-0.01524	0.003741	4.96e-05	2.62e-06	2.97e-07
	clinic-based	language	4	rs78927914	179141620	intergenic	LINC01098/LINC00290	A	G	0.0225172	-0.1094	0.03289	0.000965346	-0.01401	0.003263	2.13e-05	3.24e-06	7.27e-07
	clinic-based	memory	4	rs78927914	179141620	intergenic	LINC01098/LINC00290	A	G	0.0225172	-0.1439	0.03795	0.000179334	-0.0152	0.003742	5.22e-05	2.56e-06	2.9e-07
	clinic-based	memory	4	rs34851410	179142347	intergenic	LINC01098/LINC00290	T	G	0.0222947	-0.146	0.03815	0.000156058	-0.01497	0.003762	7.39e-05	2.97e-06	3.7e-07
	clinic-based	language	4	rs60611475	179143350	intergenic	LINC01098/LINC00290	G	A	0.02227	-0.1105	0.0331	0.000924754	-0.01384	0.003284	3.02e-05	3.44e-06	9.93e-07
	clinic-based	memory	4	rs60611475	179143350	intergenic	LINC01098/LINC00290	G	A	0.02227	-0.1475	0.03817	0.000134498	-0.01507	0.003762	6.62e-05	3e-06	2.91e-07
	clinic-based	memory	4	rs73020868	179144762	intergenic	LINC01098/LINC00290	T	C	0.0222453	-0.1472	0.03822	0.000141619	-0.01502	0.003767	7.15e-05	3.35e-06	3.36e-07
	clinic-based	language	4	rs73005629	179150192	intergenic	LINC01098/LINC00290	C	T	0.0223194	-0.112	0.03304	0.000769512	-0.01426	0.00328	1.68e-05	3.09e-06	4.66e-07
	clinic-based	memory	4	rs73005629	179150192	intergenic	LINC01098/LINC00290	C	T	0.0223194	-0.1489	0.0381	0.000112742	-0.01549	0.003758	4.04e-05	2.48e-06	1.47e-07
	clinic-based	language	4	rs73009568	179151821	intergenic	LINC01098/LINC00290	A	G	0.0224925	-0.1108	0.03293	0.000841981	-0.01436	0.003262	1.31e-05	3.1e-06	4.07e-07
	clinic-based	memory	4	rs73009568	179151821	intergenic	LINC01098/LINC00290	A	G	0.0224925	-0.1476	0.03799	0.000123655	-0.01512	0.003742	5.71e-05	2.24e-06	2.17e-07
	clinic-based	language	4	rs73009569	179151900	intergenic	LINC01098/LINC00290	A	G	0.0224925	-0.1108	0.03293	0.000841981	-0.01436	0.003262	1.31e-05	3.1e-06	4.07e-07
	clinic-based	memory	4	rs73009569	179151900	intergenic	LINC01098/LINC00290	A	G	0.0224925	-0.1476	0.03799	0.000123655	-0.01512	0.003742	5.71e-05	2.24e-06	2.17e-07
	clinic-based	language	4	rs1372324	179152184	intergenic	LINC01098/LINC00290	C	T	0.0224925	-0.1108	0.03293	0.000841981	-0.01436	0.003262	1.31e-05	3.1e-06	4.07e-07
	clinic-based	memory	4	rs1372324	179152184	intergenic	LINC01098/LINC00290	C	T	0.0224925	-0.1476	0.03799	0.000123655	-0.01512	0.003742	5.71e-05	2.24e-06	2.17e-07
	clinic-based	language	4	rs73009574	179152740	intergenic	LINC01098/LINC00290	T	C	0.0225419	-0.111	0.03293	0.000823899	-0.01413	0.003257	1.75e-05	2.99e-06	5.09e-07
	clinic-based	memory	4	rs73009574	179152740	intergenic	LINC01098/LINC00290	T	C	0.0225419	-0.1458	0.03799	0.000149469	-0.015	0.003737	6.39e-05	2.08e-06	2.81e-07
	clinic-based	language	4	rs73009576	179155154	intergenic	LINC01098/LINC00290	C	T	0.0224925	-0.1109	0.03293	0.000832894	-0.0145	0.003262	1.08e-05	3.17e-06	3.36e-07
	clinic-based	memory	4	rs73009576	179155154	intergenic	LINC01098/LINC00290	C	T	0.0224925	-0.1472	0.03798	0.000128472	-0.0151	0.003742	5.84e-05	2.33e-06	2.32e-07
	clinic-based	language	4	rs73009581	179155528	intergenic	LINC01098/LINC00290	A	G	0.0224925	-0.1109	0.03293	0.000832894	-0.0145	0.003262	1.08e-05	3.17e-06	3.36e-07
	clinic-based	memory	4	rs73009581	179155528	intergenic	LINC01098/LINC00290	A	G	0.0224925	-0.1472	0.03798	0.000128472	-0.0151	0.003742	5.84e-05	2.33e-06	2.32e-07
	community-based	language	4	rs9684776	180903123	intergenic	NONE/LINC00290	C	T	0.205867	-0.01968	0.008215	0.0191404	-0.004622	0.0008978	5.68e-07	1.31e-06	6.18e-07
	community-based	language	5	rs17207417	7378296	intergenic	LINC02123/ADCY2	T	C	0.0499678	-0.03155	0.01549	0.0463844	-0.009251	0.001672	7.63e-08	5.08e-06	1.54e-07
	community-based	language	5	rs34354094	7380107	intergenic	LINC02123/ADCY2	A	G	0.0499033	-0.02991	0.01553	0.059636	-0.009135	0.001677	1.21e-07	5.12e-06	2.72e-07
	community-based	language	5	rs58443202	7381376	intergenic	LINC02123/ADCY2	G	A	0.0504191	-0.03027	0.01551	0.0563133	-0.009082	0.001675	1.38e-07	5.09e-06	3.01e-07
	community-based	language	5	rs13189927	7384229	intergenic	LINC02123/ADCY2	A	G	0.0497099	-0.02991	0.01553	0.059636	-0.009135	0.001677	1.21e-07	5.12e-06	2.72e-07
	community-based	language	5	rs13189928	7384233	intergenic	LINC02123/ADCY2	A	G	0.0497099	-0.02991	0.01553	0.059636	-0.009135	0.001677	1.21e-07	5.12e-06	2.72e-07
	community-based	language	5	rs34765564	7385851	intergenic	LINC02123/ADCY2	C	G	0.0497743	-0.02991	0.01553	0.059636	-0.009135	0.001677	1.21e-07	5.12e-06	2.72e-07
	community-based	language	5	rs35108829	7388523	intergenic	LINC02123/ADCY2	G	A	0.0499678	-0.0297	0.01552	0.0612819	-0.008984	0.001675	1.88e-07	5.09e-06	4.25e-07
	community-based	language	5	rs13175375	7389426	intergenic	LINC02123/ADCY2	G	T	0.0499678	-0.0297	0.01552	0.0612819	-0.008984	0.001675	1.88e-07	5.09e-06	4.25e-07
	community-based	language	5	rs77373340	7393158	intergenic	LINC02123/ADCY2	G	A	0.0498388	-0.03149	0.01556	0.0477995	-0.009263	0.00168	8.46e-08	5.23e-06	1.77e-07
	community-based	language	5	rs1428401	7394594	intergenic	LINC02123/ADCY2	C	T	0.0498388	-0.03183	0.01552	0.0448913	-0.00891	0.001681	2.61e-07	5.22e-06	5.25e-07
	community-based	language	5	rs114747420	7396803	intronic	ADCY2	A	G	0.0386847	-0.03611	0.01759	0.0446861	-0.01052	0.001919	1e-07	6.61e-06	2e-07
	community-based	language	5	rs10512919	7401891	intronic	ADCY2	G	A	0.0499033	-0.03693	0.0156	0.0206075	-0.008849	0.001696	3.99e-07	5.47e-06	5.6e-07
	community-based	language	5	rs34777750	7404072	intronic	ADCY2	T	C	0.0496454	-0.03605	0.01563	0.024096	-0.008956	0.001699	3.03e-07	5.49e-06	4.66e-07
	community-based	language	5	rs17207690	7404112	intronic	ADCY2	G	C	0.0496454	-0.03605	0.01563	0.024096	-0.008956	0.001699	3.03e-07	5.49e-06	4.66e-07
	community-based	language	5	rs10512922	7404165	intronic	ADCY2	G	T	0.0499678	-0.03605	0.01563	0.024096	-0.008956	0.001699	3.03e-07	5.49e-06	4.66e-07
	community-based	language	5	rs13153351	7405572	intronic	ADCY2	G	A	0.0499033	-0.03627	0.01563	0.0232464	-0.009113	0.001699	1.88e-07	5.55e-06	2.94e-07
	community-based	language	5	rs13170722	7405718	intronic	ADCY2	A	G	0.0490651	-0.03607	0.01565	0.0241985	-0.009148	0.001701	1.74e-07	5.5e-06	2.75e-07
	community-based	language	5	rs35655859	7405964	intronic	ADCY2	T	A	0.0499033	-0.03628	0.01564	0.0232966	-0.009112	0.001701	1.94e-07	5.51e-06	2.99e-07
	community-based	language	5	rs35115977	7407616	intronic	ADCY2	A	G	0.0498388	-0.03628	0.01564	0.0232966	-0.009112	0.001701	1.94e-07	5.51e-06	2.99e-07
	community-based	language	5	rs17207914	7413672	intronic	ADCY2	C	T	0.0501612	-0.03812	0.0156	0.0168622	-0.009375	0.001698	8.13e-08	5.35e-06	1.06e-07
	community-based	language	5	rs35765191	7415700	intronic	ADCY2	A	G	0.0498388	-0.03928	0.01566	0.0141677	-0.009374	0.001703	8.89e-08	5.34e-06	1.04e-07
	community-based	language	5	rs7734697	7416191	intronic	ADCY2	A	T	0.0511928	-0.03983	0.01563	0.0126989	-0.009501	0.0017	5.64e-08	5.31e-06	6.34e-08
	community-based	language	5	rs6885438	7418629	intronic	ADCY2	G	A	0.0514507	-0.03905	0.01558	0.0142404	-0.009492	0.001697	5.5e-08	5.32e-06	6.57e-08
	community-based	language	5	rs61423431	7423832	intronic	ADCY2	C	A	0.0519665	-0.04326	0.01542	0.00607739	-0.008799	0.001668	2.97e-07	5.28e-06	2.11e-07
	community-based	language	5	rs13175846	7424559	intronic	ADCY2	C	T	0.0523533	-0.04494	0.01541	0.00434488	-0.009053	0.001666	1.3e-07	5.28e-06	7.97e-08
	community-based	language	5	rs35095505	7428911	intronic	ADCY2	G	C	0.0526757	-0.04457	0.01537	0.00457035	-0.008972	0.001662	1.56e-07	5.27e-06	9.9e-08
	community-based	language	5	rs36029489	7432560	intronic	ADCY2	T	C	0.0508059	-0.04325	0.01545	0.00618862	-0.008689	0.00167	4.3e-07	5.32e-06	3.04e-07
	community-based	language	5	rs17227692	7433156	intronic	ADCY2	C	T	0.0526112	-0.04468	0.01541	0.00457579	-0.009016	0.001666	1.46e-07	5.27e-06	9.06e-08
	community-based	language	6	rs191039030	84044272	intronic	MRAP2	T	C	0.0141322	-0.1388	0.0328	3.5e-05	-0.01645	0.004259	0.000174983	1.5e-05	4e-07
	clinic-based	language	7	rs705359	91056962	intronic	CDK14	C	T	0.248678	-0.001633	0.01126	0.885578	-0.006397	0.001085	5.33e-09	5.64e-07	3.53e-08
	clinic-based	language	7	rs1068288	91058047	intronic	CDK14	G	T	0.248925	-0.001375	0.01127	0.903644	-0.006316	0.001084	8.02e-09	5.67e-07	5.27e-08
	clinic-based	language	7	rs705353	91069758	intronic	CDK14	G	A	0.2489	-0.003574	0.01126	0.752804	-0.006525	0.001084	2.54e-09	5.66e-07	1.73e-08
	clinic-based	language	7	rs802800	91076992	intronic	CDK14	T	A	0.248159	-0.0009853	0.01127	0.930871	-0.00649	0.001085	3.19e-09	5.49e-07	2.18e-08
	clinic-based	language	7	rs3840672	91080257	intronic	CDK14	C	CAT	0.245662	-0.001329	0.01132	0.907263	-0.006381	0.001089	6.61e-09	5.6e-07	4.35e-08
	clinic-based	language	7	rs697395	91086013	intronic	CDK14	C	T	0.265189	-0.004661	0.01107	0.676107	-0.005767	0.001064	8.07e-08	4.32e-07	4.99e-07
	all	language	7	rs78698159	153324521	intergenic	ACTR3B/LINC01287	A	G	0.0201814	-0.1027	0.0199	4.86e-07	-0.007303	0.002167	0.000952461	6.07e-06	6.6e-08
	community-based	memory	8	rs117523305	30963282	intergenic	TEX15/PURG	C	G	0.0166989	-0.09848	0.02876	0.00078687	-0.01752	0.003023	1.41e-08	2.81e-05	1.73e-08
	community-based	memory	8	rs117648486	31007419	intronic	PURG	A	G	0.0166344	-0.08493	0.02876	0.00378643	-0.01609	0.003025	1.93e-07	2.67e-05	3.4e-07
	clinic-based	exec. func.	8	rs2436860	102729821	intergenic	LOC101927245/GASAL1	A	G	0.0898463	-0.004362	0.0168	0.796986	-0.008676	0.00164	1.56e-07	-3.38e-07	9.88e-07
	clinic-based	language	9	rs72694642	2805829	intronic	PUM3	G	A	0.0796629	-0.09298	0.01822	4.11e-07	-0.00411	0.001747	0.0198618	1.66e-06	3.1e-07
	clinic-based	language	9	rs72694645	2811803	intronic	PUM3	G	C	0.0779327	-0.09143	0.01837	7.87e-07	-0.004313	0.001763	0.0154439	1.72e-06	4.74e-07
	all	language	9	rs41272907	32455878	UTR3	DDX58	C	G	0.0301422	-0.0877	0.01618	1.26e-07	-0.003586	0.001685	0.0369261	4.03e-06	2.35e-07
	all	exec. func.	10	rs10827909	19936508	intronic	PLXDC2	T	C	0.20174	-0.008362	0.006911	0.235788	0.003699	0.0006763	6.26e-08	5.72e-07	7.69e-08
	community-based	exec. func.	10	rs10827909	19936508	intronic	PLXDC2	T	C	0.200645	-0.0009301	0.008563	0.915137	0.004459	0.0008405	1.66e-07	1.3e-06	5.3e-07
	all	exec. func.	10	rs7083449	19939735	intronic	PLXDC2	C	T	0.203027	-0.009058	0.006891	0.19775	0.003677	0.0006746	6.94e-08	5.69e-07	7.02e-08
	community-based	exec. func.	10	rs7083449	19939735	intronic	PLXDC2	C	T	0.202192	-0.001577	0.008537	0.856189	0.004471	0.0008382	1.42e-07	1.29e-06	4.2e-07
	all	exec. func.	10	rs1409341	19962055	intronic	PLXDC2	C	T	0.219215	-0.008035	0.006728	0.241918	0.003435	0.0006572	2.33e-07	5.47e-07	2.95e-07
	all	exec. func.	10	rs117431279	19962535	intronic	PLXDC2	T	C	0.215516	-0.008913	0.006762	0.196513	0.003376	0.0006597	4.13e-07	5.54e-07	4.13e-07
	all	exec. func.	10	rs111387457	19962538	intronic	PLXDC2	G	A	0.216731	-0.009226	0.006749	0.180415	0.00329	0.0006589	7.81e-07	5.47e-07	7.26e-07
	all	exec. func.	10	rs2148302	19966818	intronic	PLXDC2	C	T	0.219625	-0.007539	0.006721	0.271719	0.003519	0.000656	1.11e-07	5.47e-07	1.59e-07
	community-based	exec. func.	10	rs2148302	19966818	intronic	PLXDC2	C	T	0.219536	0.0002181	0.008341	0.979534	0.004283	0.000815	2.16e-07	1.24e-06	7.91e-07
	clinic-based	memory	11	rs1875776	11154799	intergenic	ZBED5-AS1/GALNT18	C	G	0.255302	-0.04139	0.0129	0.00152359	-0.005575	0.001235	6.92e-06	4.75e-07	3.76e-07
	clinic-based	memory	11	rs952362	11164021	intergenic	ZBED5-AS1/GALNT18	C	T	0.255598	-0.0414	0.01292	0.00154546	-0.00602	0.001238	1.28e-06	4.65e-07	7.65e-08
	clinic-based	memory	11	rs905623	11168188	intergenic	ZBED5-AS1/GALNT18	C	A	0.292377	-0.03754	0.01241	0.00280075	-0.00535	0.00119	7.55e-06	3.38e-07	6.41e-07
	clinic-based	memory	11	rs11021716	11235629	intergenic	ZBED5-AS1/GALNT18	A	G	0.392506	-0.008045	0.01154	0.490948	-0.006073	0.001103	4.16e-08	3.97e-07	2.54e-07
	clinic-based	memory	11	rs2847666	60092103	intronic	MS4A2	G	A	0.393766	0.06269	0.01154	7.99e-08	0.001998	0.001103	0.0712106	2.53e-07	1.03e-07
	clinic-based	memory	11	rs2847667	60092136	intronic	MS4A2	T	C	0.393569	0.06228	0.01154	9.7e-08	0.00203	0.001103	0.0667986	2.51e-07	1.18e-07
	clinic-based	memory	11	rs2847655	60098198	UTR3	MS4A2	C	T	0.394409	0.06126	0.01154	1.56e-07	0.001973	0.001104	0.0750851	2.55e-07	2.11e-07
	clinic-based	memory	11	rs1813217	60105025	intergenic	MS4A2/MS4A6A	C	G	0.399921	0.05834	0.01153	5.75e-07	0.001868	0.001102	0.0913582	2.56e-07	8.58e-07
	clinic-based	memory	11	rs4939312	60132633	intergenic	MS4A2/MS4A6A	T	C	0.396708	0.05805	0.01157	7.15e-07	0.001928	0.001108	0.0830836	2.67e-07	9.89e-07
	clinic-based	memory	11	rs61901691	60135326	intergenic	MS4A2/MS4A6A	T	C	0.390726	0.06243	0.01158	1e-07	0.001963	0.001109	0.0779109	2.69e-07	1.41e-07
	clinic-based	memory	11	rs7124974	60139499	intergenic	MS4A2/MS4A6A	T	G	0.390652	0.06257	0.01159	9.6e-08	0.001953	0.00111	0.079709	2.66e-07	1.35e-07
	clinic-based	memory	11	rs983392	60156035	intergenic	MS4A2/MS4A6A	G	A	0.3908	0.06248	0.01159	1e-07	0.001961	0.00111	0.0784832	2.71e-07	1.42e-07
	clinic-based	memory	11	rs7933202	60169453	intergenic	MS4A2/MS4A6A	C	A	0.375006	0.06398	0.0117	6.55e-08	0.001352	0.001119	0.228838	2.27e-07	1.95e-07
	all	memory	11	rs7232	60173126	exonic	MS4A6A	A	T	0.360885	0.0265	0.00636	5.19e-05	0.0028	0.0006488	2.6e-05	1.11e-06	9.43e-07
	clinic-based	memory	11	rs7232	60173126	exonic	MS4A6A	A	T	0.357803	0.06787	0.01178	1.25e-08	0.00137	0.00113	0.227236	3.14e-07	3.97e-08
	clinic-based	memory	11	rs1820430	60185840	intergenic	MS4A6A/MS4A4E	G	C	0.384819	0.0614	0.01162	1.78e-07	0.001274	0.001113	0.254267	2.46e-07	5.66e-07
	clinic-based	memory	11	rs1834557	60187884	intergenic	MS4A6A/MS4A4E	A	G	0.384868	0.06126	0.01162	1.9e-07	0.001226	0.001113	0.272601	2.45e-07	6.28e-07
	clinic-based	memory	11	rs56201148	60189465	intergenic	MS4A6A/MS4A4E	T	C	0.384868	0.06126	0.01162	1.9e-07	0.001226	0.001113	0.272601	2.45e-07	6.28e-07
	clinic-based	memory	11	rs1834549	60190040	intergenic	MS4A6A/MS4A4E	T	C	0.384868	0.06126	0.01162	1.9e-07	0.001226	0.001113	0.272601	2.45e-07	6.28e-07
	clinic-based	memory	11	rs2081545	60190907	intergenic	MS4A6A/MS4A4E	A	C	0.38472	0.06161	0.01162	1.62e-07	0.001228	0.001112	0.271388	2.47e-07	5.36e-07
	clinic-based	memory	11	rs1834550	60192370	intergenic	MS4A6A/MS4A4E	C	T	0.384596	0.06121	0.01162	1.94e-07	0.001234	0.001112	0.269053	2.45e-07	6.36e-07
	clinic-based	memory	11	rs1834551	60192496	intergenic	MS4A6A/MS4A4E	A	G	0.384844	0.06135	0.01162	1.82e-07	0.001226	0.001113	0.272601	2.44e-07	6.03e-07
	clinic-based	memory	11	rs10897011	60193954	intergenic	MS4A6A/MS4A4E	A	G	0.384893	0.06172	0.01162	1.54e-07	0.001159	0.001113	0.299672	2.44e-07	5.41e-07
	clinic-based	memory	11	rs11230180	60194013	intergenic	MS4A6A/MS4A4E	T	G	0.384844	0.06165	0.01162	1.59e-07	0.001138	0.001113	0.308514	2.41e-07	5.68e-07
	clinic-based	memory	11	rs7926729	60194313	intergenic	MS4A6A/MS4A4E	T	C	0.384844	0.06192	0.01163	1.44e-07	0.001166	0.001113	0.296762	2.42e-07	4.94e-07
	clinic-based	memory	11	rs7926344	60194693	intergenic	MS4A6A/MS4A4E	A	G	0.384868	0.06182	0.01163	1.5e-07	0.001171	0.001113	0.294696	2.42e-07	5.14e-07
	clinic-based	memory	11	rs7926354	60194716	intergenic	MS4A6A/MS4A4E	A	G	0.386376	0.06075	0.01162	2.4e-07	0.001102	0.001112	0.323634	2.4e-07	8.65e-07
	clinic-based	memory	11	rs7116190	60197519	intergenic	MS4A6A/MS4A4E	A	G	0.385338	0.06196	0.01162	1.38e-07	0.001226	0.001112	0.27217	2.45e-07	4.5e-07
	clinic-based	memory	11	rs11230183	60198252	intergenic	MS4A6A/MS4A4E	T	C	0.385338	0.06196	0.01162	1.38e-07	0.001226	0.001112	0.27217	2.45e-07	4.5e-07
	clinic-based	memory	11	rs11230184	60198316	intergenic	MS4A6A/MS4A4E	A	G	0.385338	0.06196	0.01162	1.38e-07	0.001226	0.001112	0.27217	2.45e-07	4.5e-07
	clinic-based	memory	11	rs2123314	60198822	intergenic	MS4A6A/MS4A4E	C	T	0.386944	0.06093	0.01162	2.21e-07	0.001162	0.001112	0.297988	2.44e-07	7.56e-07
	clinic-based	memory	11	rs7933805	60200053	intergenic	MS4A6A/MS4A4E	G	A	0.385412	0.06196	0.01162	1.38e-07	0.001226	0.001112	0.27217	2.45e-07	4.5e-07
	clinic-based	memory	11	rs28628869	60200334	downstream	MS4A4E	G	A	0.385091	0.06215	0.01162	1.26e-07	0.001196	0.001112	0.284075	2.46e-07	4.24e-07
	clinic-based	memory	11	rs11230187	60200358	downstream	MS4A4E	C	T	0.385412	0.06215	0.01162	1.26e-07	0.00123	0.001112	0.270608	2.46e-07	4.21e-07
	clinic-based	memory	11	rs7929589	60207605	intronic	MS4A4E	T	C	0.387167	0.06313	0.01162	7.97e-08	0.0009102	0.001112	0.41494	2.5e-07	3.36e-07
	clinic-based	memory	11	rs7928895	60207692	intronic	MS4A4E	A	G	0.386623	0.0635	0.01162	6.69e-08	0.0009488	0.001112	0.395435	2.49e-07	2.75e-07
	clinic-based	memory	11	rs7932740	60208638	intronic	MS4A4E	A	G	0.386648	0.06357	0.01162	6.47e-08	0.000954	0.001112	0.39285	2.49e-07	2.72e-07
	clinic-based	memory	11	rs764859	60210782	intronic	MS4A4E	G	C	0.386673	0.06353	0.01162	6.59e-08	0.0009281	0.001112	0.405825	2.52e-07	2.76e-07
	clinic-based	memory	11	rs11230194	60212842	intronic	MS4A4E	G	C	0.386426	0.06341	0.01162	6.98e-08	0.0009479	0.001112	0.395883	2.5e-07	2.95e-07
	clinic-based	memory	11	rs1426253	60213745	intronic	MS4A4E	C	A	0.387266	0.06304	0.01162	8.31e-08	0.000915	0.001112	0.412484	2.54e-07	3.56e-07
	clinic-based	memory	11	rs4939320	60214328	intronic	MS4A4E	C	T	0.387192	0.06304	0.01162	8.31e-08	0.000915	0.001112	0.412484	2.54e-07	3.56e-07
	clinic-based	memory	11	rs11603507	60214997	intronic	MS4A4E	A	T	0.386673	0.06346	0.01162	6.82e-08	0.0009526	0.001112	0.393545	2.55e-07	2.81e-07
	clinic-based	memory	11	rs56273223	60217203	intronic	MS4A4E	C	A	0.386895	0.063	0.01162	8.47e-08	0.0009831	0.001112	0.378575	2.54e-07	3.41e-07
	clinic-based	memory	11	rs1820428	60218860	intronic	MS4A4E	T	A	0.386599	0.06367	0.01162	6.17e-08	0.0009672	0.001112	0.386335	2.52e-07	2.58e-07
	clinic-based	memory	11	rs4492839	60218926	intronic	MS4A4E	A	T	0.386623	0.06354	0.01162	6.56e-08	0.0009837	0.001112	0.378285	2.55e-07	2.71e-07
	clinic-based	memory	11	rs56357056	60219344	intronic	MS4A4E	G	A	0.386574	0.06345	0.01162	6.85e-08	0.0009971	0.001112	0.371823	2.59e-07	2.79e-07
	clinic-based	memory	11	rs2081547	60221957	intronic	MS4A4E	T	C	0.386203	0.06347	0.01163	6.96e-08	0.001072	0.001113	0.337415	2.64e-07	2.64e-07
	clinic-based	memory	11	rs11826180	60223860	intronic	MS4A4E	C	T	0.387043	0.06314	0.01163	8.13e-08	0.0009678	0.001113	0.386467	2.63e-07	3.39e-07
	clinic-based	memory	11	rs1349667	60225873	intronic	MS4A4E	A	T	0.385066	0.06325	0.01163	7.72e-08	0.0009342	0.001115	0.404013	2.55e-07	3.28e-07
	clinic-based	memory	11	rs11601689	60228793	intronic	MS4A4E	C	G	0.386401	0.06363	0.01163	6.45e-08	0.001025	0.001113	0.359024	2.63e-07	2.54e-07
	clinic-based	memory	11	rs11230201	60229521	intronic	MS4A4E	G	C	0.386425	0.06342	0.01163	7.13e-08	0.00102	0.001113	0.361372	2.63e-07	2.87e-07
	clinic-based	memory	11	rs2015475	60231490	intronic	MS4A4E	C	A	0.386425	0.06342	0.01163	7.13e-08	0.00102	0.001113	0.361372	2.63e-07	2.87e-07
	clinic-based	memory	11	rs7936120	60233101	intronic	MS4A4E	A	T	0.387216	0.06284	0.01163	9.36e-08	0.0009576	0.001113	0.391492	2.65e-07	3.84e-07
	clinic-based	memory	11	rs1426250	60233852	intronic	MS4A4E	G	A	0.386425	0.06342	0.01163	7.13e-08	0.00102	0.001113	0.361372	2.63e-07	2.87e-07
	clinic-based	memory	11	rs1426249	60234788	intronic	MS4A4E	A	C	0.386425	0.06311	0.01164	8.46e-08	0.0009622	0.001113	0.389221	2.62e-07	3.45e-07
	clinic-based	memory	11	rs718376	60235462	intronic	MS4A4E	A	G	0.378812	0.0637	0.01169	7.29e-08	0.0007348	0.001118	0.512726	2.7e-07	3.41e-07
	clinic-based	memory	11	rs72920867	60237951	intronic	MS4A4E	C	T	0.386178	0.06329	0.01163	7.58e-08	0.001008	0.001113	0.367049	2.63e-07	3.07e-07
	clinic-based	memory	11	rs1019671	60240678	intronic	MS4A4E	C	T	0.386574	0.06403	0.01163	5.34e-08	0.001036	0.001113	0.35389	2.65e-07	2.12e-07
	clinic-based	memory	11	rs600064	60245978	intergenic	MS4A4E/MS4A4A	A	G	0.388947	0.06083	0.01162	2.31e-07	0.0009829	0.001111	0.378244	2.79e-07	9.28e-07
	clinic-based	memory	11	rs3132886	60248914	intergenic	MS4A4E/MS4A4A	T	A	0.389268	0.06113	0.01162	2.02e-07	0.0009447	0.001111	0.397055	2.8e-07	8.26e-07
	clinic-based	memory	11	rs636341	60251688	intergenic	MS4A4E/MS4A4A	A	C	0.389194	0.06095	0.01162	2.19e-07	0.0009563	0.001111	0.391284	2.78e-07	8.96e-07
	clinic-based	memory	11	rs7396753	60254035	intergenic	MS4A4E/MS4A4A	T	C	0.389935	0.0615	0.01161	1.66e-07	0.0009639	0.00111	0.387103	2.89e-07	6.83e-07
	clinic-based	memory	11	rs1562990	60255614	intergenic	MS4A4E/MS4A4A	C	A	0.391517	0.06148	0.01161	1.68e-07	0.0009551	0.001108	0.390598	2.97e-07	6.84e-07
	clinic-based	memory	11	rs7121656	60256535	intergenic	MS4A4E/MS4A4A	C	T	0.38687	0.06124	0.01163	1.96e-07	0.0011	0.001111	0.324077	2.94e-07	7.2e-07
	clinic-based	memory	11	rs6591559	60258092	intergenic	MS4A4E/MS4A4A	A	G	0.385585	0.06078	0.01163	2.42e-07	0.001098	0.001111	0.324958	2.97e-07	9.05e-07
	clinic-based	memory	11	rs1530914	60261467	intergenic	MS4A4E/MS4A4A	C	T	0.385462	0.06105	0.01163	2.14e-07	0.001114	0.001112	0.318393	2.98e-07	7.94e-07
	clinic-based	memory	11	rs1026256	60262458	intergenic	MS4A4E/MS4A4A	T	A	0.385486	0.06082	0.01163	2.38e-07	0.001132	0.001112	0.310636	2.97e-07	8.66e-07
	clinic-based	memory	11	rs1026255	60262476	intergenic	MS4A4E/MS4A4A	G	A	0.385486	0.06082	0.01163	2.38e-07	0.001132	0.001112	0.310636	2.97e-07	8.66e-07
	clinic-based	memory	11	rs1026254	60262984	intergenic	MS4A4E/MS4A4A	T	C	0.385462	0.06082	0.01163	2.38e-07	0.001132	0.001112	0.310636	2.97e-07	8.66e-07
	clinic-based	memory	11	rs1026253	60263083	intergenic	MS4A4E/MS4A4A	G	A	0.385486	0.06082	0.01163	2.38e-07	0.001132	0.001112	0.310636	2.97e-07	8.66e-07
	clinic-based	memory	11	rs1026252	60263086	intergenic	MS4A4E/MS4A4A	C	T	0.385412	0.06079	0.01163	2.41e-07	0.001166	0.001112	0.296328	2.98e-07	8.56e-07
	clinic-based	memory	11	rs4938932	60265975	intergenic	MS4A4E/MS4A4A	C	T	0.385486	0.06085	0.01163	2.35e-07	0.001154	0.001112	0.301327	2.95e-07	8.41e-07
	community-based	language	11	rs117890390	73998514	intergenic	UCP2/UCP3	G	A	0.0956803	-0.04122	0.01153	0.000471972	-0.005927	0.001299	9.29e-06	2.55e-06	5.84e-07
	all	language	11	rs145012974	127595711	intergenic	LINC02712/LINC02098	A	G	0.0135435	-0.02916	0.02365	0.229313	-0.01429	0.002426	7.69e-09	6.56e-06	3.66e-08
	community-based	language	12	rs76962968	81161656	intronic	ACSS3	T	C	0.135461	-0.03286	0.009749	0.000979787	-0.005063	0.001065	3.86e-06	1.86e-06	5.11e-07
	community-based	language	12	rs12425311	81181916	intronic	ACSS3	T	C	0.135397	-0.03265	0.009754	0.00106216	-0.005153	0.001065	2.59e-06	1.85e-06	3.76e-07
	clinic-based	language	15	rs8034696	63903900	intergenic	MIR422A/DAPK2	C	G	0.0190568	-0.1325	0.03632	0.000294799	-0.01409	0.00349	6.42e-05	4.49e-06	7.5e-07
	clinic-based	language	15	rs114921116	63905396	intergenic	MIR422A/DAPK2	T	C	0.0196253	-0.1266	0.03566	0.000427245	-0.01497	0.003445	1.69e-05	5.15e-06	3.33e-07
	clinic-based	language	15	rs73450754	63911528	intronic	DAPK2	T	C	0.0188096	-0.1346	0.03646	0.000249201	-0.01455	0.003499	3.85e-05	4.54e-06	4.04e-07
	clinic-based	language	15	rs73450757	63911669	intronic	DAPK2	G	C	0.0199466	-0.1334	0.03616	0.000251683	-0.01449	0.003471	3.59e-05	5.08e-06	4.09e-07
	clinic-based	language	15	rs7175901	63913352	intronic	DAPK2	C	A	0.020787	-0.1257	0.03544	0.000432645	-0.01503	0.003425	1.4e-05	5.6e-06	3e-07
	clinic-based	language	15	rs73450769	63914390	intronic	DAPK2	C	T	0.0209353	-0.1225	0.0352	0.000554148	-0.01469	0.003404	1.94e-05	4.86e-06	4.71e-07
	clinic-based	language	15	rs75670394	63915317	intronic	DAPK2	A	G	0.0188591	-0.1329	0.03647	0.000299395	-0.01431	0.003496	5.08e-05	4.43e-06	6.04e-07
	clinic-based	language	15	rs114616849	63916319	UTR3	DAPK2	G	C	0.0188343	-0.1342	0.0365	0.000264093	-0.01443	0.0035	4.48e-05	4.56e-06	4.91e-07
	clinic-based	language	15	rs73450775	63916479	UTR3	DAPK2	T	C	0.019823	-0.1263	0.03588	0.000478054	-0.01415	0.003448	4.85e-05	4.22e-06	8.8e-07
	clinic-based	language	15	rs112181265	63918595	UTR3	DAPK2	C	G	0.019477	-0.1286	0.03576	0.000359305	-0.01516	0.00345	1.36e-05	5.14e-06	2.34e-07
	clinic-based	language	15	rs4776669	63923176	exonic	DAPK2	G	C	0.0237777	-0.1152	0.03382	0.000725267	-0.01401	0.003248	1.95e-05	6.86e-06	7.91e-07
	clinic-based	language	15	rs59442217	63924766	intronic	DAPK2	T	C	0.0200455	-0.1312	0.03578	0.000274328	-0.01526	0.003439	1.12e-05	3.37e-06	1.23e-07
	clinic-based	language	15	rs75898425	63927077	intronic	DAPK2	A	T	0.0189085	-0.1331	0.03631	0.000275595	-0.0141	0.00348	6.05e-05	4.17e-06	6.47e-07
	clinic-based	language	15	rs79197516	63928355	exonic	LOC101928988	T	C	0.0195017	-0.1279	0.03561	0.000365488	-0.01494	0.003434	1.66e-05	4.86e-06	2.77e-07
	clinic-based	language	15	rs7177464	63929370	intronic	LOC101928988	T	C	0.0195017	-0.1279	0.03561	0.000365488	-0.01494	0.003434	1.66e-05	4.86e-06	2.77e-07
	clinic-based	language	15	rs57475102	63930267	intronic	LOC101928988	A	G	0.0188838	-0.1367	0.03631	0.000187269	-0.01452	0.003483	3.68e-05	4.18e-06	2.88e-07
	clinic-based	language	15	rs73452761	63930940	intronic	LOC101928988	C	A	0.0187849	-0.1376	0.0366	0.000191177	-0.01407	0.003499	6.87e-05	4.77e-06	5.57e-07
	clinic-based	language	15	rs7167773	63931379	intronic	LOC101928988	T	C	0.0197983	-0.1329	0.0359	0.000239501	-0.01424	0.003451	4.41e-05	4.21e-06	4.33e-07
	clinic-based	language	15	rs200541981	63934445	intronic	LOC101928988	TG	T	0.0205645	-0.1285	0.03485	0.000253569	-0.01411	0.003347	3e-05	6.59e-06	4.35e-07
	clinic-based	language	15	rs112866137	63943245	intronic	DAPK2	A	G	0.0195511	-0.1347	0.03549	0.000165888	-0.01353	0.003402	8.25e-05	5.06e-06	6.15e-07
	clinic-based	language	15	rs76774161	63951834	intronic	DAPK2	A	G	0.0194028	-0.1288	0.03547	0.000314482	-0.01466	0.0034	1.97e-05	4.62e-06	2.77e-07
	clinic-based	language	15	rs112972763	63962281	intronic	DAPK2	C	G	0.0200949	-0.1297	0.03479	0.000216312	-0.01531	0.003354	6.22e-06	5.5e-06	7.76e-08
	clinic-based	language	15	rs6494455	63964798	intronic	DAPK2	G	A	0.0208859	-0.1249	0.03527	0.000441774	-0.01467	0.003391	1.85e-05	5.05e-06	3.77e-07
	clinic-based	language	15	rs78757305	63974587	intronic	DAPK2	G	A	0.0206634	-0.1284	0.03448	0.000219878	-0.01373	0.003315	4.13e-05	5.45e-06	4.59e-07
	clinic-based	language	15	rs75763145	63975952	intronic	DAPK2	G	C	0.020614	-0.1296	0.03453	0.00019598	-0.0138	0.003318	3.83e-05	5.27e-06	3.76e-07
	clinic-based	language	15	rs112506078	63976654	intronic	DAPK2	A	G	0.019996	-0.1344	0.03516	0.000148914	-0.013	0.00336	0.000128068	4.71e-06	8.09e-07
	clinic-based	language	15	rs147173980	63979700	intronic	DAPK2	A	G	0.0198477	-0.138	0.03548	0.000113692	-0.01299	0.003373	0.000137597	5.27e-06	7.2e-07
	community-based	language	15	rs7177405	72510115	intronic	ARIH1	G	A	0.0207608	-0.1239	0.02319	1.74e-07	-0.004391	0.002492	0.0869038	1.46e-05	6.27e-07
	all	memory	16	rs1497732	86157858	intergenic	IRF8/LINC01082	C	T	0.337461	0.0351	0.006453	1.27e-07	0.001621	0.000656	0.0160396	1.15e-06	3.08e-07
	community-based	exec. func.	17	rs205091	19783390	intronic	ULK2	G	T	0.0225662	0.1007	0.02192	6.58e-06	0.009696	0.002114	6.04e-06	8.06e-06	2.08e-08
	community-based	exec. func.	17	rs157405	19806731	intronic	ULK2	G	A	0.0214699	0.107	0.02254	3.21e-06	0.01089	0.002173	7.65e-07	8.73e-06	2.19e-09
	community-based	exec. func.	17	rs157398	19826593	intronic	ULK2	A	G	0.0191491	0.1202	0.02407	9.62e-07	0.01001	0.002305	1.83e-05	9.75e-06	1.03e-08
	community-based	exec. func.	17	rs281363	19889281	intergenic	ULK2/AKAP10	T	G	0.0261767	0.08319	0.02157	0.000154507	0.008908	0.002079	2.37e-05	7.83e-06	8.69e-07
	community-based	exec. func.	17	rs281361	19890768	intergenic	ULK2/AKAP10	C	G	0.0227595	0.08924	0.02202	7.01e-05	0.009184	0.002122	1.96e-05	7.93e-06	3.7e-07
	community-based	exec. func.	17	rs9914502	19899029	intergenic	ULK2/AKAP10	A	T	0.0221148	0.09395	0.02278	5.21e-05	0.009049	0.00219	4.57e-05	8.71e-06	6.19e-07
	community-based	exec. func.	17	rs116918201	19960062	intronic	AKAP10	A	C	0.0173437	0.116	0.02526	6.63e-06	0.009697	0.002418	7.61e-05	1.16e-05	2.02e-07
	all	memory	17	rs5848	44352876	UTR3	GRN	T	C	0.304746	-0.02946	0.006741	2.19e-05	-0.003424	0.0006839	1.07e-06	1.28e-06	4.21e-08
	clinic-based	exec. func.	19	rs113546685	55396714	intronic	RPL28	C	G	0.0530427	-0.06189	0.02184	0.00498999	0.009498	0.00208	5.96e-06	7.2e-08	6.61e-07
	(b) Variants in the APOE region
	Sample	Domain	Chr	rsid	Position	Region	Gene	A1	A2	MAF	Est. G	SE. G	P-value G	Est. GxE	SE. GxE	P-value GxE	Covar.	P-value joint
	all	memory	19	rs142042446	44883210	intronic	NECTIN2	GTAA	G	0.202276	-0.2434	0.008641	8.62e-165	-0.01145	0.0008918	6.44e-36	2.17e-06	8.5e-175
	community-based	exec. func.	19	rs142042446	44883210	intronic	NECTIN2	GTAA	G	0.133914	-0.06128	0.01043	8.21e-09	-0.004086	0.001047	0.000118048	2.17e-06	8.91e-10
	community-based	memory	19	rs142042446	44883210	intronic	NECTIN2	GTAA	G	0.133914	-0.1421	0.01135	1.23e-34	-0.008819	0.001209	9.37e-13	5.32e-06	9.22e-36
	all	memory	19	rs12972156	44884202	intronic	NECTIN2	G	C	0.202419	-0.2448	0.008641	1.14e-166	-0.01152	0.0008915	2.32e-36	2.18e-06	8.01e-177
	community-based	exec. func.	19	rs12972156	44884202	intronic	NECTIN2	G	C	0.133978	-0.06164	0.01043	6.71e-09	-0.004162	0.001047	8.79e-05	2.18e-06	6.07e-10
	community-based	memory	19	rs12972156	44884202	intronic	NECTIN2	G	C	0.133978	-0.1432	0.01135	3.77e-35	-0.008907	0.001209	5.57e-13	5.33e-06	2.49e-36
	all	memory	19	rs12972970	44884339	intronic	NECTIN2	A	G	0.202455	-0.2451	0.008639	3.78e-167	-0.01155	0.0008912	1.45e-36	2.17e-06	2.5e-177
	community-based	exec. func.	19	rs12972970	44884339	intronic	NECTIN2	A	G	0.133978	-0.06164	0.01043	6.71e-09	-0.004162	0.001047	8.79e-05	2.18e-06	6.07e-10
	community-based	memory	19	rs12972970	44884339	intronic	NECTIN2	A	G	0.133978	-0.1432	0.01135	3.77e-35	-0.008907	0.001209	5.57e-13	5.33e-06	2.49e-36
	all	memory	19	rs34342646	44884873	intronic	NECTIN2	A	G	0.205349	-0.2402	0.008589	1.83e-162	-0.01104	0.000886	6.27e-34	2.15e-06	1.02e-171
	community-based	exec. func.	19	rs34342646	44884873	intronic	NECTIN2	A	G	0.137331	-0.06297	0.01036	2.48e-09	-0.004118	0.00104	9.37e-05	2.15e-06	2.57e-10
	community-based	language	19	rs34342646	44884873	intronic	NECTIN2	A	G	0.137331	-0.05439	0.009991	1.02e-07	-0.004312	0.00112	0.000183594	2.37e-06	9.19e-09
	community-based	memory	19	rs34342646	44884873	intronic	NECTIN2	A	G	0.137331	-0.1409	0.01127	1.52e-34	-0.008431	0.001201	6.39e-12	5.27e-06	2.4e-35
	clinic-based	language	19	rs283811	44885243	intronic	NECTIN2	G	A	0.31922	-0.2161	0.01069	1.71e-89	-0.009795	0.001045	1.71e-20	1.27e-06	4.36e-99
	community-based	language	19	rs283811	44885243	intronic	NECTIN2	G	A	0.209091	-0.04747	0.008484	4.45e-08	-0.003011	0.0009368	0.00179147	1.76e-06	2.27e-08
	all	language	19	rs283815	44887076	intronic	NECTIN2	G	A	0.28845	-0.1158	0.006647	1.05e-64	-0.006574	0.0006989	2.91e-20	8.34e-07	7.52e-74
	clinic-based	exec. func.	19	rs283815	44887076	intronic	NECTIN2	G	A	0.319121	-0.2084	0.01043	3.18e-87	-0.00595	0.001035	1.2e-08	1.1e-06	4.93e-89
	clinic-based	language	19	rs283815	44887076	intronic	NECTIN2	G	A	0.319121	-0.2204	0.0107	7.63e-93	-0.01031	0.001047	1.88e-22	1.33e-06	2.07e-103
	clinic-based	memory	19	rs283815	44887076	intronic	NECTIN2	G	A	0.319121	-0.3721	0.01232	1.13e-195	-0.009472	0.001194	2.77e-15	1.54e-06	2.65e-202
	all	exec. func.	19	rs6857	44888997	UTR3	NECTIN2	T	C	0.241388	-0.1519	0.007295	1.57e-92	-0.006276	0.000731	1.99e-17	9.11e-07	2.77e-98
	all	language	19	rs6857	44888997	UTR3	NECTIN2	T	C	0.241388	-0.1504	0.00722	1.05e-91	-0.008973	0.0007653	1.39e-30	1.02e-06	1.29e-106
	all	memory	19	rs6857	44888997	UTR3	NECTIN2	T	C	0.241388	-0.2638	0.008139	1.63e-217	-0.01296	0.0008361	1.5e-51	1.98e-06	1.68e-232
	clinic-based	exec. func.	19	rs6857	44888997	UTR3	NECTIN2	T	C	0.274235	-0.2585	0.01095	5.43e-121	-0.007873	0.001101	1.34e-12	1.51e-06	1.56e-123
	clinic-based	language	19	rs6857	44888997	UTR3	NECTIN2	T	C	0.274235	-0.2758	0.0112	7.45e-132	-0.01361	0.001111	7.59e-34	1.75e-06	2.43e-147
	clinic-based	memory	19	rs6857	44888997	UTR3	NECTIN2	T	C	0.274235	-0.4534	0.01289	1.21e-264	-0.01329	0.001261	8.93e-26	2.05e-06	2.24e-275
	community-based	exec. func.	19	rs6857	44888997	UTR3	NECTIN2	T	C	0.155706	-0.06649	0.009794	2.73e-11	-0.00432	0.000979	1.34e-05	1.98e-06	1.28e-12
	community-based	language	19	rs6857	44888997	UTR3	NECTIN2	T	C	0.155706	-0.05863	0.009464	1.37e-09	-0.004195	0.001057	0.000115264	2.19e-06	1.48e-10
	community-based	memory	19	rs6857	44888997	UTR3	NECTIN2	T	C	0.155706	-0.1378	0.01069	1.29e-36	-0.009051	0.001133	5.34e-15	4.8e-06	2.32e-38
	all	exec. func.	19	rs71352238	44891079	promoter	TOMM40	C	T	0.203688	-0.1339	0.007745	2.27e-64	-0.005434	0.0007793	5.25e-12	9.98e-07	7.64e-68
	all	memory	19	rs71352238	44891079	promoter	TOMM40	C	T	0.203688	-0.2433	0.008628	3.79e-165	-0.0114	0.0008903	9.83e-36	2.2e-06	7.7e-175
	community-based	exec. func.	19	rs71352238	44891079	promoter	TOMM40	C	T	0.135139	-0.06127	0.01042	7.99e-09	-0.003904	0.001047	0.000234472	2.21e-06	1.47e-09
	community-based	memory	19	rs71352238	44891079	promoter	TOMM40	C	T	0.135139	-0.14	0.01134	9.97e-34	-0.008275	0.001208	2.02e-11	5.39e-06	2.54e-34
	all	language	19	rs184017	44891712	intronic	TOMM40	G	T	0.287486	-0.117	0.006646	4.93e-66	-0.006651	0.0006988	1.04e-20	8.34e-07	1.78e-75
	clinic-based	exec. func.	19	rs184017	44891712	intronic	TOMM40	G	T	0.318404	-0.2093	0.01043	5.8e-88	-0.006105	0.001035	4.96e-09	1.08e-06	5.04e-90
	clinic-based	language	19	rs184017	44891712	intronic	TOMM40	G	T	0.318404	-0.2221	0.01069	2e-94	-0.01051	0.001047	2.87e-23	1.32e-06	1.23e-105
	clinic-based	memory	19	rs184017	44891712	intronic	TOMM40	G	T	0.318404	-0.3735	0.01231	1.88e-197	-0.009716	0.001193	5e-16	1.52e-06	1.44e-204
	community-based	language	19	rs184017	44891712	intronic	TOMM40	G	T	0.206835	-0.04806	0.008511	3.35e-08	-0.002903	0.0009397	0.00268665	1.78e-06	2.27e-08
	all	exec. func.	19	rs2075650	44892362	intronic	TOMM40	G	A	0.203062	-0.1355	0.007763	1.41e-65	-0.005467	0.0007822	4.68e-12	1e-06	4.65e-69
	all	memory	19	rs2075650	44892362	intronic	TOMM40	G	A	0.203062	-0.248	0.00865	1.2e-170	-0.01173	0.0008933	1.72e-37	2.2e-06	5.08e-181
	community-based	exec. func.	19	rs2075650	44892362	intronic	TOMM40	G	A	0.133978	-0.05989	0.01045	1.88e-08	-0.00408	0.001049	0.000124465	2.19e-06	1.94e-09
	community-based	memory	19	rs2075650	44892362	intronic	TOMM40	G	A	0.133978	-0.1417	0.01137	2.45e-34	-0.008631	0.001211	3.04e-12	5.36e-06	2.66e-35
	all	language	19	rs157581	44892457	exonic	TOMM40	C	T	0.28929	-0.1168	0.006637	5.48e-66	-0.006605	0.0006973	1.59e-20	8.34e-07	2.87e-75
	clinic-based	exec. func.	19	rs157581	44892457	exonic	TOMM40	C	T	0.320431	-0.2086	0.01041	1.02e-87	-0.005848	0.001033	1.99e-08	1.09e-06	2.78e-89
	clinic-based	language	19	rs157581	44892457	exonic	TOMM40	C	T	0.320431	-0.2216	0.01069	5.22e-94	-0.01031	0.001046	1.71e-22	1.34e-06	1.23e-104
	clinic-based	memory	19	rs157581	44892457	exonic	TOMM40	C	T	0.320431	-0.3741	0.0123	2.13e-198	-0.009438	0.001191	2.96e-15	1.54e-06	7.39e-205
	community-based	language	19	rs157581	44892457	exonic	TOMM40	C	T	0.208059	-0.04841	0.008494	2.49e-08	-0.003007	0.0009371	0.00182305	1.77e-06	1.37e-08
	all	exec. func.	19	rs34404554	44892652	intronic	TOMM40	G	C	0.202669	-0.1355	0.007767	1.64e-65	-0.005479	0.0007828	4.37e-12	1e-06	5.35e-69
	all	memory	19	rs34404554	44892652	intronic	TOMM40	G	C	0.202669	-0.2483	0.008653	6.12e-171	-0.01179	0.0008939	8.27e-38	2.21e-06	2.24e-181
	community-based	exec. func.	19	rs34404554	44892652	intronic	TOMM40	G	C	0.133269	-0.05983	0.01046	2e-08	-0.004124	0.00105	0.000106691	2.19e-06	1.85e-09
	community-based	memory	19	rs34404554	44892652	intronic	TOMM40	G	C	0.133269	-0.1417	0.01137	2.45e-34	-0.008728	0.001212	1.81e-12	5.37e-06	2.55e-35
	all	exec. func.	19	rs11556505	44892887	exonic	TOMM40	T	C	0.20283	-0.1355	0.007765	1.52e-65	-0.005458	0.0007827	5.23e-12	1e-06	4.43e-69
	all	memory	19	rs11556505	44892887	exonic	TOMM40	T	C	0.20283	-0.248	0.008652	1.43e-170	-0.01169	0.0008937	3.25e-37	2.21e-06	7.64e-181
	community-based	exec. func.	19	rs11556505	44892887	exonic	TOMM40	T	C	0.133591	-0.05992	0.01045	1.85e-08	-0.004083	0.001049	0.000123043	2.19e-06	1.94e-09
	community-based	memory	19	rs11556505	44892887	exonic	TOMM40	T	C	0.133591	-0.1413	0.01137	3.74e-34	-0.008562	0.001211	4.52e-12	5.37e-06	5.04e-35
	all	language	19	rs157582	44892962	intronic	TOMM40	T	C	0.286664	-0.1173	0.006659	4.12e-66	-0.006635	0.0006991	1.34e-20	8.5e-07	2.27e-75
	clinic-based	exec. func.	19	rs157582	44892962	intronic	TOMM40	T	C	0.317638	-0.2113	0.01046	4.11e-89	-0.006004	0.001038	9.74e-09	1.14e-06	7.35e-91
	clinic-based	language	19	rs157582	44892962	intronic	TOMM40	T	C	0.317638	-0.2243	0.01072	9.71e-96	-0.0105	0.001049	3.81e-23	1.38e-06	1.61e-106
	clinic-based	memory	19	rs157582	44892962	intronic	TOMM40	T	C	0.317638	-0.3787	0.01234	5.92e-202	-0.00973	0.001196	5.38e-16	1.6e-06	1.54e-208
	all	exec. func.	19	rs59007384	44893408	intronic	TOMM40	T	G	0.276676	-0.121	0.006806	5.79e-68	-0.004258	0.0006783	5.28e-10	7.69e-07	2.85e-70
	all	language	19	rs59007384	44893408	intronic	TOMM40	T	G	0.276676	-0.1243	0.006747	3.86e-72	-0.006835	0.0007101	3.83e-21	8.75e-07	1.58e-81
	clinic-based	exec. func.	19	rs59007384	44893408	intronic	TOMM40	T	G	0.308147	-0.2176	0.01053	3.65e-93	-0.005975	0.001049	1.63e-08	1.17e-06	1.23e-94
	clinic-based	language	19	rs59007384	44893408	intronic	TOMM40	T	G	0.308147	-0.2328	0.01079	1.12e-101	-0.01064	0.00106	2.88e-23	1.42e-06	3.66e-112
	clinic-based	memory	19	rs59007384	44893408	intronic	TOMM40	T	G	0.308147	-0.3915	0.01242	5.98e-213	-0.01011	0.001207	7.28e-17	1.64e-06	4.05e-220
	community-based	language	19	rs59007384	44893408	intronic	TOMM40	T	G	0.194584	-0.05212	0.008672	4.16e-09	-0.003097	0.0009576	0.00167676	1.86e-06	2.49e-09
	all	exec. func.	19	rs769449	44906745	intronic	APOE	A	G	0.18373	-0.1827	0.008676	1.36e-94	-0.008556	0.0008827	8.83e-22	1.4e-06	2.32e-102
	all	language	19	rs769449	44906745	intronic	APOE	A	G	0.18373	-0.1737	0.008593	1.83e-86	-0.01051	0.0009302	1.61e-28	1.64e-06	5.84e-99
	all	memory	19	rs769449	44906745	intronic	APOE	A	G	0.18373	-0.309	0.009727	4.96e-209	-0.01734	0.001017	5.4e-62	3.05e-06	1.91e-227
	clinic-based	exec. func.	19	rs769449	44906745	intronic	APOE	A	G	0.212714	-0.3071	0.01326	1.6e-116	-0.0104	0.001364	4.03e-14	2.23e-06	2.84e-120
	clinic-based	language	19	rs769449	44906745	intronic	APOE	A	G	0.212714	-0.316	0.01366	1.35e-116	-0.01526	0.001395	2.51e-27	2.9e-06	2.32e-127
	clinic-based	memory	19	rs769449	44906745	intronic	APOE	A	G	0.212714	-0.5156	0.01589	1.59e-225	-0.01899	0.0016	3.04e-32	3.48e-06	8.55e-240
	community-based	exec. func.	19	rs769449	44906745	intronic	APOE	A	G	0.108124	-0.08898	0.0115	3.18e-14	-0.006234	0.001161	1.17e-07	3.01e-06	1.69e-16
	community-based	language	19	rs769449	44906745	intronic	APOE	A	G	0.108124	-0.07814	0.01108	5.32e-12	-0.005927	0.00125	4.09e-06	3.35e-06	1.43e-13
	community-based	memory	19	rs769449	44906745	intronic	APOE	A	G	0.108124	-0.1831	0.01251	1.06e-46	-0.01263	0.001336	2.19e-20	6.75e-06	9.08e-50
	all	exec. func.	19	rs429358	44908684	exonic	APOE	C	T	0.231293	-0.1919	0.007607	6.75e-135	-0.008577	0.0007645	1.26e-28	1.11e-06	8.58e-145
	all	language	19	rs429358	44908684	exonic	APOE	C	T	0.231293	-0.1929	0.007536	1.81e-137	-0.01146	0.0007987	5.99e-45	1.25e-06	2.99e-158
	all	memory	19	rs429358	44908684	exonic	APOE	C	T	0.231293	-0.323	0.008497	2.16e-298	-0.01654	0.0008714	2.19e-76	2.24e-06	7.51E-321
	clinic-based	exec. func.	19	rs429358	44908684	exonic	APOE	C	T	0.267215	-0.3079	0.01111	5.51e-166	-0.01021	0.001121	1.71e-19	1.78e-06	1.86e-170
	clinic-based	language	19	rs429358	44908684	exonic	APOE	C	T	0.267215	-0.3335	0.01135	7.15e-187	-0.01631	0.001129	2.15e-46	2.08e-06	3.89e-206
	clinic-based	memory	19	rs429358	44908684	exonic	APOE	C	T	0.267215	-0.5363	0.01307	2.38E-359	-0.01652	0.00128	8.14e-38	2.45e-06	3.31E-374
	community-based	exec. func.	19	rs429358	44908684	exonic	APOE	C	T	0.137588	-0.08928	0.01045	5.21e-17	-0.006221	0.001047	4.58e-09	2.54e-06	7.05e-20
	community-based	language	19	rs429358	44908684	exonic	APOE	C	T	0.137588	-0.07909	0.01011	2e-14	-0.005826	0.001131	5.59e-07	2.82e-06	2.52e-16
	community-based	memory	19	rs429358	44908684	exonic	APOE	C	T	0.137588	-0.1679	0.01141	3.45e-47	-0.0121	0.001207	1e-22	5.67e-06	4.04e-51
	all	exec. func.	19	rs7412	44908822	exonic	APOE	T	C	0.0594983	0.06298	0.01111	2.7829e-08	0.004915	0.001069	5.39504e-06	1.481e-06	8.27619e-11
	all	language	19	rs7412	44908822	exonic	APOE	T	C	0.0594983	0.05509	0.01097	9.76951e-07	0.004428	0.00114	0.000139944	1.801e-06	2.93104e-08
	all	memory	19	rs7412	44908822	exonic	APOE	T	C	0.0594983	0.1048	0.01225	9.63932e-17	0.007772	0.001243	1.10714e-09	4.295e-06	1.10888e-19
	clinic-based	exec. func.	19	rs7412	44908822	exonic	APOE	T	C	0.0538831	0.18	0.02047	2.97693e-18	0.002106	0.001906	0.273269	-6.023e-07	1.41675e-17
	clinic-based	language	19	rs7412	44908822	exonic	APOE	T	C	0.0538831	0.1939	0.02122	1.2265e-19	0.007305	0.001941	0.000194788	-1.238e-08	1.19317e-21
	clinic-based	memory	19	rs7412	44908822	exonic	APOE	T	C	0.0538831	0.3015	0.02452	5.80581e-34	0.005216	0.002249	0.0208927	-7.752e-07	1.18138e-34
	community-based	exec. func.	19	rs7412	44908822	exonic	APOE	T	C	0.0741457	0.01597	0.01332	0.239497	0.005253	0.0013	6.71e-05	3.2e-06	0.000287806
	community-based	language	19	rs7412	44908822	exonic	APOE	T	C	0.0741457	0.0008129	0.01291	0.950899	0.001731	0.001416	0.234946	3.77e-06	0.467329
	community-based	memory	19	rs7412	44908822	exonic	APOE	T	C	0.0741457	0.03996	0.01451	0.00692946	0.006058	0.001523	9.9e-05	8.48e-06	0.000173187
	all	exec. func.	19	rs10414043	44912456	intergenic	APOE/APOC1	A	G	0.186482	-0.1798	0.008653	3.76e-92	-0.008513	0.000883	1.45e-21	1.4e-06	7.22e-100
	all	language	19	rs10414043	44912456	intergenic	APOE/APOC1	A	G	0.186482	-0.1733	0.008569	1.51e-86	-0.01065	0.0009302	3.06e-29	1.64e-06	1.84e-99
	all	memory	19	rs10414043	44912456	intergenic	APOE/APOC1	A	G	0.186482	-0.3069	0.009715	9.86e-207	-0.01742	0.001018	1.97e-62	3.04e-06	1.47e-225
	clinic-based	exec. func.	19	rs10414043	44912456	intergenic	APOE/APOC1	A	G	0.215062	-0.3029	0.01318	9.09e-115	-0.01017	0.001355	9.92e-14	2.14e-06	1.79e-118
	clinic-based	language	19	rs10414043	44912456	intergenic	APOE/APOC1	A	G	0.215062	-0.3112	0.01359	2.74e-114	-0.01517	0.001387	2.56e-27	2.82e-06	1.91e-125
	clinic-based	memory	19	rs10414043	44912456	intergenic	APOE/APOC1	A	G	0.215062	-0.511	0.0158	4.61e-224	-0.01854	0.001592	4.18e-31	3.39e-06	1.03e-237
	community-based	exec. func.	19	rs10414043	44912456	intergenic	APOE/APOC1	A	G	0.111928	-0.08597	0.0115	2.23e-13	-0.006231	0.001167	1.38e-07	3.08e-06	1.19e-15
	community-based	language	19	rs10414043	44912456	intergenic	APOE/APOC1	A	G	0.111928	-0.07962	0.01107	2.01e-12	-0.006143	0.001255	1.98e-06	3.42e-06	3.97e-14
	community-based	memory	19	rs10414043	44912456	intergenic	APOE/APOC1	A	G	0.111928	-0.1817	0.01253	7.07e-46	-0.01296	0.001344	3.8e-21	6.85e-06	2.79e-49
	all	exec. func.	19	rs7256200	44912678	intergenic	APOE/APOC1	T	G	0.186553	-0.1797	0.008652	4.51e-92	-0.008491	0.0008828	1.8e-21	1.4e-06	1.1e-99
	all	language	19	rs7256200	44912678	intergenic	APOE/APOC1	T	G	0.186553	-0.1732	0.008569	1.89e-86	-0.01062	0.0009299	4.2e-29	1.64e-06	2.78e-99
	all	memory	19	rs7256200	44912678	intergenic	APOE/APOC1	T	G	0.186553	-0.3068	0.009714	1.22e-206	-0.0174	0.001018	2.72e-62	3.04e-06	2.14e-225
	clinic-based	exec. func.	19	rs7256200	44912678	intergenic	APOE/APOC1	T	G	0.215186	-0.3026	0.01318	1.52e-114	-0.01011	0.001355	1.38e-13	2.13e-06	3.45e-118
	clinic-based	language	19	rs7256200	44912678	intergenic	APOE/APOC1	T	G	0.215186	-0.311	0.01359	3.82e-114	-0.01509	0.001387	4.76e-27	2.81e-06	3.78e-125
	clinic-based	memory	19	rs7256200	44912678	intergenic	APOE/APOC1	T	G	0.215186	-0.5108	0.0158	6.88e-224	-0.0185	0.001591	5.14e-31	3.37e-06	1.8e-237
	community-based	exec. func.	19	rs7256200	44912678	intergenic	APOE/APOC1	T	G	0.111863	-0.08597	0.0115	2.23e-13	-0.006231	0.001167	1.38e-07	3.08e-06	1.19e-15
	community-based	language	19	rs7256200	44912678	intergenic	APOE/APOC1	T	G	0.111863	-0.07962	0.01107	2.01e-12	-0.006143	0.001255	1.98e-06	3.42e-06	3.97e-14
	community-based	memory	19	rs7256200	44912678	intergenic	APOE/APOC1	T	G	0.111863	-0.1817	0.01253	7.07e-46	-0.01296	0.001344	3.8e-21	6.85e-06	2.79e-49
	all	exec. func.	19	rs483082	44912921	intergenic	APOE/APOC1	T	G	0.294186	-0.1215	0.006662	2.01e-71	-0.003784	0.0006616	1.53e-08	7.02e-07	4.7e-73
	all	language	19	rs483082	44912921	intergenic	APOE/APOC1	T	G	0.294186	-0.1262	0.006591	8.98e-78	-0.006595	0.0006961	1.56e-20	8.03e-07	7.53e-87
	clinic-based	exec. func.	19	rs483082	44912921	intergenic	APOE/APOC1	T	G	0.324435	-0.2219	0.01039	2.22e-99	-0.00585	0.001029	1.73e-08	1e-06	4.56e-101
	clinic-based	language	19	rs483082	44912921	intergenic	APOE/APOC1	T	G	0.324435	-0.2388	0.01065	1.16e-109	-0.01002	0.001039	1.34e-21	1.27e-06	3.13e-119
	clinic-based	memory	19	rs483082	44912921	intergenic	APOE/APOC1	T	G	0.324435	-0.3915	0.01228	8.74e-218	-0.00872	0.001186	2.43e-13	1.45e-06	1.98e-223
	community-based	language	19	rs483082	44912921	intergenic	APOE/APOC1	T	G	0.215281	-0.05389	0.008418	3.84e-10	-0.003146	0.0009389	0.00113192	1.71e-06	1.93e-10
	all	exec. func.	19	rs438811	44913484	promoter	APOC1	T	C	0.294275	-0.1224	0.006661	1.77e-72	-0.003781	0.0006616	1.57e-08	7.02e-07	3.76e-74
	all	language	19	rs438811	44913484	promoter	APOC1	T	C	0.294275	-0.1265	0.00659	3.7e-78	-0.006585	0.0006961	1.78e-20	8.02e-07	3.23e-87
	clinic-based	exec. func.	19	rs438811	44913484	promoter	APOC1	T	C	0.324608	-0.2234	0.01039	1.06e-100	-0.005868	0.001029	1.56e-08	9.89e-07	1.75e-102
	clinic-based	language	19	rs438811	44913484	promoter	APOC1	T	C	0.324608	-0.239	0.01064	4.81e-110	-0.01	0.001039	1.61e-21	1.26e-06	1.58e-119
	clinic-based	memory	19	rs438811	44913484	promoter	APOC1	T	C	0.324608	-0.3927	0.01227	1.83e-219	-0.008672	0.001185	3.13e-13	1.43e-06	4.11e-225
	community-based	language	19	rs438811	44913484	promoter	APOC1	T	C	0.215151	-0.05419	0.008419	3.08e-10	-0.003125	0.0009391	0.00122462	1.72e-06	1.64e-10
	all	exec. func.	19	rs5117	44915533	intronic	APOC1	C	T	0.29097	-0.1223	0.00667	3.57e-72	-0.003754	0.0006629	2.11e-08	7.05e-07	9.56e-74
	all	language	19	rs5117	44915533	intronic	APOC1	C	T	0.29097	-0.1259	0.006599	3.14e-77	-0.006557	0.0006974	3.02e-20	8.05e-07	3.42e-86
	clinic-based	exec. func.	19	rs5117	44915533	intronic	APOC1	C	T	0.321099	-0.222	0.01041	4.29e-99	-0.005748	0.001031	3.24e-08	9.99e-07	1.16e-100
	clinic-based	language	19	rs5117	44915533	intronic	APOC1	C	T	0.321099	-0.2389	0.01066	1.51e-109	-0.009929	0.001041	3.66e-21	1.27e-06	7.6e-119
	clinic-based	memory	19	rs5117	44915533	intronic	APOC1	C	T	0.321099	-0.3921	0.01229	4.28e-218	-0.008703	0.001187	2.83e-13	1.45e-06	1.04e-223
	community-based	language	19	rs5117	44915533	intronic	APOC1	C	T	0.212379	-0.05338	0.00843	5.92e-10	-0.003141	0.0009406	0.00117676	1.72e-06	2.97e-10
	all	exec. func.	19	rs73052335	44916825	intronic	APOC1	C	A	0.193289	-0.1631	0.00837	2.85e-81	-0.007875	0.0008501	4.95e-20	1.27e-06	1.24e-88
	all	language	19	rs73052335	44916825	intronic	APOC1	C	A	0.193289	-0.1514	0.008379	1.83e-69	-0.009144	0.0009078	5.3e-23	1.55e-06	3.47e-79
	all	memory	19	rs73052335	44916825	intronic	APOC1	C	A	0.193289	-0.2795	0.009391	9.78e-184	-0.01573	0.0009822	6.56e-55	2.83e-06	5.18e-200
	clinic-based	exec. func.	19	rs73052335	44916825	intronic	APOC1	C	A	0.221983	-0.2827	0.01296	1.38e-103	-0.008918	0.001326	2.58e-11	1.86e-06	1.48e-106
	clinic-based	memory	19	rs73052335	44916825	intronic	APOC1	C	A	0.221983	-0.4765	0.01554	1.29e-201	-0.01641	0.001559	1.03e-25	2.97e-06	3.08e-213
	community-based	exec. func.	19	rs73052335	44916825	intronic	APOC1	C	A	0.11844	-0.07714	0.011	5.99e-12	-0.006091	0.001111	6.35e-08	2.77e-06	1.14e-14
	community-based	language	19	rs73052335	44916825	intronic	APOC1	C	A	0.11844	-0.07324	0.01061	1.47e-11	-0.0059	0.001195	1.61e-06	3.1e-06	1.97e-13
	community-based	memory	19	rs73052335	44916825	intronic	APOC1	C	A	0.11844	-0.1653	0.012	1.44e-41	-0.01176	0.001284	3.13e-19	6.27e-06	1.45e-44
	all	exec. func.	19	rs12721046	44917997	intronic	APOC1	A	G	0.21096	-0.1479	0.007631	2.02e-80	-0.0063	0.0007697	5.59e-16	9.89e-07	9.57e-86
	all	language	19	rs12721046	44917997	intronic	APOC1	A	G	0.21096	-0.1467	0.007545	3.88e-80	-0.008567	0.0008038	1.47e-25	1.13e-06	4.91e-92
	all	memory	19	rs12721046	44917997	intronic	APOC1	A	G	0.21096	-0.2627	0.008515	2.85e-197	-0.01256	0.00088	5.61e-44	2.15e-06	9.15e-210
	clinic-based	exec. func.	19	rs12721046	44917997	intronic	APOC1	A	G	0.239063	-0.2432	0.01138	1.66e-99	-0.006996	0.001149	1.57e-09	1.43e-06	2.71e-101
	clinic-based	language	19	rs12721046	44917997	intronic	APOC1	A	G	0.239063	-0.258	0.01167	1.17e-106	-0.01216	0.001161	3.45e-25	1.71e-06	3.82e-118
	clinic-based	memory	19	rs12721046	44917997	intronic	APOC1	A	G	0.239063	-0.4316	0.01343	2.92e-221	-0.01229	0.001318	1.58e-20	2e-06	2.01e-230
	community-based	exec. func.	19	rs12721046	44917997	intronic	APOC1	A	G	0.137653	-0.06998	0.01031	2.76e-11	-0.004888	0.001039	3.46e-06	2.31e-06	6.1e-13
	community-based	language	19	rs12721046	44917997	intronic	APOC1	A	G	0.137653	-0.06409	0.009924	2.69e-10	-0.004435	0.001116	0.00011289	2.59e-06	4.13e-11
	community-based	memory	19	rs12721046	44917997	intronic	APOC1	A	G	0.137653	-0.1492	0.01125	1.17e-38	-0.009214	0.001202	6.25e-14	5.43e-06	8.84e-40
	all	exec. func.	19	rs12721051	44918903	intronic	APOC1	G	C	0.259184	-0.1615	0.007094	3.15e-110	-0.006906	0.0007108	7.09e-22	8.64e-07	3.81e-118
	all	language	19	rs12721051	44918903	intronic	APOC1	G	C	0.259184	-0.1611	0.00702	6.97e-111	-0.009421	0.0007441	2.21e-35	9.78e-07	3.61e-128
	all	memory	19	rs12721051	44918903	intronic	APOC1	G	C	0.259184	-0.2724	0.007918	8.71e-245	-0.01328	0.0008132	5.06e-57	1.88e-06	2.22e-261
	clinic-based	exec. func.	19	rs12721051	44918903	intronic	APOC1	G	C	0.294404	-0.2711	0.01066	4.3e-140	-0.008155	0.001067	3.51e-14	1.25e-06	5.28e-144
	clinic-based	language	19	rs12721051	44918903	intronic	APOC1	G	C	0.294404	-0.2912	0.01091	1.48e-154	-0.01384	0.001077	4.5e-37	1.53e-06	1.98e-172
	clinic-based	memory	19	rs12721051	44918903	intronic	APOC1	G	C	0.294404	-0.4712	0.01256	9.48e-301	-0.01342	0.001224	9.26e-28	1.75e-06	1.23E-313
	community-based	exec. func.	19	rs12721051	44918903	intronic	APOC1	G	C	0.167311	-0.07384	0.009531	2.95e-14	-0.004953	0.0009556	3.16e-07	1.99e-06	2.64e-16
	community-based	language	19	rs12721051	44918903	intronic	APOC1	G	C	0.167311	-0.06593	0.009202	2.44e-12	-0.004526	0.001031	2e-05	2.2e-06	1.68e-13
	community-based	memory	19	rs12721051	44918903	intronic	APOC1	G	C	0.167311	-0.1404	0.01042	7.57e-40	-0.009042	0.001107	1.3e-15	4.66e-06	1.76e-41
	all	exec. func.	19	rs56131196	44919589	downstream	APOC1	A	G	0.25997	-0.1607	0.007096	4.26e-109	-0.006815	0.0007115	2.63e-21	8.66e-07	1.22e-116
	all	language	19	rs56131196	44919589	downstream	APOC1	A	G	0.25997	-0.1608	0.007019	1.65e-110	-0.009305	0.0007444	1.57e-34	9.79e-07	3.61e-127
	all	memory	19	rs56131196	44919589	downstream	APOC1	A	G	0.25997	-0.2718	0.007919	1.17e-243	-0.01321	0.0008136	2.18e-56	1.88e-06	5.81e-260
	clinic-based	exec. func.	19	rs56131196	44919589	downstream	APOC1	A	G	0.294775	-0.2709	0.01066	6.87e-140	-0.008093	0.00107	6.41e-14	1.26e-06	1.75e-143
	clinic-based	language	19	rs56131196	44919589	downstream	APOC1	A	G	0.294775	-0.2917	0.01091	4.42e-155	-0.01373	0.001079	2.2e-36	1.53e-06	1.42e-172
	clinic-based	memory	19	rs56131196	44919589	downstream	APOC1	A	G	0.294775	-0.4701	0.01257	6.95e-299	-0.01335	0.001226	2.1e-27	1.75e-06	7.02E-312
	community-based	exec. func.	19	rs56131196	44919589	downstream	APOC1	A	G	0.169181	-0.07257	0.009531	8.02e-14	-0.004836	0.0009555	5.94e-07	1.99e-06	1.02e-15
	community-based	language	19	rs56131196	44919589	downstream	APOC1	A	G	0.169181	-0.06494	0.009202	5.14e-12	-0.004402	0.00103	3.29e-05	2.2e-06	4.68e-13
	community-based	memory	19	rs56131196	44919589	downstream	APOC1	A	G	0.169181	-0.1402	0.01042	9.72e-40	-0.008984	0.001107	1.97e-15	4.67e-06	2.72e-41
	all	exec. func.	19	rs4420638	44919689	downstream	APOC1	G	A	0.260774	-0.1615	0.007085	1.67e-110	-0.006875	0.0007101	9.83e-22	8.56e-07	1.89e-118
	all	language	19	rs4420638	44919689	downstream	APOC1	G	A	0.260774	-0.1616	0.007011	7.67e-112	-0.00941	0.000743	2.11e-35	9.7e-07	4.57e-129
	all	memory	19	rs4420638	44919689	downstream	APOC1	G	A	0.260774	-0.2728	0.00791	5.42e-246	-0.01324	0.0008122	7.97e-57	1.87e-06	1.61e-262
	clinic-based	exec. func.	19	rs4420638	44919689	downstream	APOC1	G	A	0.295714	-0.2714	0.01064	6.41e-141	-0.008108	0.001066	4.65e-14	1.22e-06	8.78e-145
	clinic-based	language	19	rs4420638	44919689	downstream	APOC1	G	A	0.295714	-0.2919	0.01089	7.46e-156	-0.01378	0.001076	7.84e-37	1.5e-06	1.64e-173
	clinic-based	memory	19	rs4420638	44919689	downstream	APOC1	G	A	0.295714	-0.4712	0.01255	3.17e-301	-0.01332	0.001223	2.05e-27	1.72e-06	2.13E-314
	community-based	exec. func.	19	rs4420638	44919689	downstream	APOC1	G	A	0.169633	-0.07354	0.009522	3.54e-14	-0.004913	0.0009547	3.83e-07	1.98e-06	3.53e-16
	community-based	language	19	rs4420638	44919689	downstream	APOC1	G	A	0.169633	-0.06613	0.009191	1.97e-12	-0.00454	0.001029	1.81e-05	2.19e-06	1.3e-13
	community-based	memory	19	rs4420638	44919689	downstream	APOC1	G	A	0.169633	-0.141	0.01041	3.01e-40	-0.009027	0.001106	1.37e-15	4.66e-06	8.74e-42
	all	exec. func.	19	rs111789331	44923868	intergenic	APOC1/APOC1P1	A	T	0.212336	-0.1483	0.007609	2.65e-81	-0.0064	0.0007672	1.54e-16	9.88e-07	5.95e-87
	all	language	19	rs111789331	44923868	intergenic	APOC1/APOC1P1	A	T	0.212336	-0.1462	0.007524	4.86e-80	-0.008555	0.0008007	1.12e-25	1.13e-06	6.25e-92
	all	memory	19	rs111789331	44923868	intergenic	APOC1/APOC1P1	A	T	0.212336	-0.2626	0.008489	2.55e-198	-0.01259	0.000877	1.8e-44	2.15e-06	9.58e-211
	clinic-based	exec. func.	19	rs111789331	44923868	intergenic	APOC1/APOC1P1	A	T	0.240447	-0.2448	0.01136	3.84e-101	-0.007044	0.001148	1.17e-09	1.44e-06	6.86e-103
	clinic-based	language	19	rs111789331	44923868	intergenic	APOC1/APOC1P1	A	T	0.240447	-0.2581	0.01165	4.22e-107	-0.01227	0.001158	9.67e-26	1.72e-06	5.68e-119
	clinic-based	memory	19	rs111789331	44923868	intergenic	APOC1/APOC1P1	A	T	0.240447	-0.4311	0.0134	9.83e-222	-0.01225	0.001316	1.84e-20	2.01e-06	1.07e-230
	community-based	exec. func.	19	rs111789331	44923868	intergenic	APOC1/APOC1P1	A	T	0.139007	-0.06993	0.01027	2.39e-11	-0.005035	0.001034	1.56e-06	2.29e-06	3.05e-13
	community-based	language	19	rs111789331	44923868	intergenic	APOC1/APOC1P1	A	T	0.139007	-0.0632	0.009891	4.14e-10	-0.004341	0.00111	0.000144892	2.58e-06	7.3e-11
	community-based	memory	19	rs111789331	44923868	intergenic	APOC1/APOC1P1	A	T	0.139007	-0.1499	0.01121	2.85e-39	-0.009306	0.001197	2.76e-14	5.4e-06	1.93e-40
	all	exec. func.	19	rs66626994	44924977	intergenic	APOC1/APOC1P1	A	G	0.213336	-0.1474	0.007599	1.51e-80	-0.006369	0.0007661	1.95e-16	9.9e-07	3.95e-86
	all	language	19	rs66626994	44924977	intergenic	APOC1/APOC1P1	A	G	0.213336	-0.1457	0.007518	1.25e-79	-0.008598	0.0007998	5.65e-26	1.13e-06	1.02e-91
	all	memory	19	rs66626994	44924977	intergenic	APOC1/APOC1P1	A	G	0.213336	-0.2609	0.008475	1.99e-196	-0.01259	0.0008754	1.26e-44	2.16e-06	7.39e-209
	clinic-based	exec. func.	19	rs66626994	44924977	intergenic	APOC1/APOC1P1	A	G	0.241188	-0.2441	0.01136	1.41e-100	-0.007035	0.001148	1.23e-09	1.43e-06	1.81e-102
	clinic-based	language	19	rs66626994	44924977	intergenic	APOC1/APOC1P1	A	G	0.241188	-0.2574	0.01165	1.57e-106	-0.01238	0.001158	3.56e-26	1.71e-06	8.78e-119
	clinic-based	memory	19	rs66626994	44924977	intergenic	APOC1/APOC1P1	A	G	0.241188	-0.4307	0.01339	1.18e-221	-0.01222	0.001315	2.13e-20	2.01e-06	1.94e-230
	community-based	exec. func.	19	rs66626994	44924977	intergenic	APOC1/APOC1P1	A	G	0.140684	-0.06905	0.01025	3.87e-11	-0.004973	0.001031	1.95e-06	2.3e-06	5.73e-13
	community-based	language	19	rs66626994	44924977	intergenic	APOC1/APOC1P1	A	G	0.140684	-0.06298	0.009877	4.49e-10	-0.004325	0.001108	0.000149142	2.58e-06	8.11e-11
	community-based	memory	19	rs66626994	44924977	intergenic	APOC1/APOC1P1	A	G	0.140684	-0.1478	0.01118	2.01e-38	-0.009289	0.001193	2.52e-14	5.4e-06	1.31e-39

## Sheet: Supplementary Table 4
	Supplementary Table 4. Genome-wide significant and suggestive pleiotropy for each pair of cognitive domains in the total sample, clinic-based cohorts, and community-based cohorts
	(a) Variants excluding the APOE region
	Sample	Domain 1	Domain 2	Chr	rsid	Position	Region	Gene	A1	A2	MAF	Est. G Domain 1	SE. G Domain 1	P-value G Domain 1	Est. GxE Domain 1	SE. GxE Domain 1	P-value GxE Domain 1	Covar. Domain 1	P-value joint Domain 1	Est. G Domain 2	SE. G Domain 2	P-value G Domain 2	Est. GxE Domain 2	SE. GxE Domain 2	P-value GxE Domain 2	Covar. Domain 2	P-value joint Domain 2	Placo P-value G	Placo P-value GxE	Placo P-value joint
	community-based	exec. func.	language	1	rs4378250	9612521	intronic	TMEM201	G	T	0.0341715	0.07045	0.01839	0.000171043	0.005019	0.001846	0.00731132	6.38e-06	9.41e-05	0.0629	0.01777	0.000536954	0.007256	0.001992	0.000401572	7.19e-06	2.36e-05	5.12e-05	0.000702447	8.81e-07
	community-based	language	memory	1	rs67719634	63108451	intergenic	LINC01739/LINC00466	G	C	0.0385558	-0.05078	0.01742	0.00436159	-0.00788	0.001931	7.35e-05	5.73e-06	2.05e-05	-0.05354	0.01943	0.00689746	-0.007617	0.002028	0.000236838	1.42e-05	0.000315891	0.0019429	1.52e-05	7.11e-07
	community-based	language	memory	1	rs71643664	63113040	intergenic	LINC01739/LINC00466	A	T	0.0401676	-0.05194	0.01729	0.00330552	-0.007769	0.001915	8.09e-05	5.71e-06	1.85e-05	-0.05463	0.01927	0.00544178	-0.007742	0.002009	0.000162105	1.4e-05	0.000203861	0.0013951	1.22e-05	4.24e-07
	community-based	language	memory	1	rs10493336	63117066	intergenic	LINC01739/LINC00466	A	G	0.0388137	-0.05333	0.01756	0.00297763	-0.008021	0.001958	6.89e-05	5.73e-06	1.4e-05	-0.05025	0.01953	0.0116441	-0.007788	0.002052	0.000203481	1.43e-05	0.00035659	0.00241247	1.31e-05	7.51e-07
	community-based	exec. func.	language	1	rs72674243	63137251	intergenic	LINC01739/LINC00466	A	G	0.0199871	-0.07434	0.02464	0.00307726	-0.009514	0.002346	6.31e-05	9.63e-06	1.88e-05	-0.0833	0.02418	0.000754358	-0.01059	0.002597	7.44e-05	1.16e-05	6.22e-06	0.000436714	6.34e-06	7.73e-08
	community-based	exec. func.	memory	1	rs72674243	63137251	intergenic	LINC01739/LINC00466	A	G	0.0199871	-0.07434	0.02464	0.00307726	-0.009514	0.002346	6.31e-05	9.63e-06	1.88e-05	-0.07035	0.02673	0.00986546	-0.01038	0.002727	0.000194945	2.77e-05	0.000354139	0.00239617	1.25e-05	7.13e-07
	community-based	language	memory	1	rs72674243	63137251	intergenic	LINC01739/LINC00466	A	G	0.0199871	-0.0833	0.02418	0.000754358	-0.01059	0.002597	7.44e-05	1.16e-05	6.22e-06	-0.07035	0.02673	0.00986546	-0.01038	0.002727	0.000194945	2.77e-05	0.000354139	0.00119302	1.32e-05	3.97e-07
	community-based	exec. func.	language	1	rs60743370	68362008	intergenic	WLS/RPE65	G	A	0.0676982	-0.05242	0.01395	0.000227317	-0.004354	0.001354	0.00151158	3.63e-06	3.95e-05	-0.04403	0.0135	0.00142493	-0.005726	0.001467	0.000149274	4.03e-06	2.2e-05	0.00012949	0.000103582	3.52e-07
	community-based	exec. func.	language	1	rs7514824	68398402	intergenic	WLS/RPE65	G	A	0.0475177	-0.05349	0.01642	0.00139384	-0.004438	0.001583	0.00567712	5.18e-06	0.000496773	-0.06464	0.01608	8.45e-05	-0.006581	0.001726	0.000211808	5.9e-06	3.43e-06	8.27e-05	0.000434443	8.86e-07
	community-based	exec. func.	language	1	rs76825496	68401011	intergenic	WLS/RPE65	A	G	0.0466796	-0.05902	0.01658	0.000478877	-0.004876	0.0016	0.00264227	5.31e-06	0.000118282	-0.06532	0.01621	8.12e-05	-0.006507	0.001743	0.0002866	6.02e-06	4.25e-06	3.18e-05	0.000228346	1.96e-07
	all	exec. func.	memory	1	rs12037841	207510847	intronic	CR1	T	G	0.191663	-0.02633	0.007212	0.000347141	-0.001907	0.0007088	0.00777192	6.49e-07	0.000125765	-0.04025	0.007969	9.31e-07	-0.002205	0.0008145	0.00833629	1.77e-06	1.5e-06	6.87e-06	0.00329183	5.39e-07
	all	exec. func.	memory	1	rs4562624	207512620	intronic	CR1	A	C	0.191645	-0.02672	0.007221	0.000288092	-0.001937	0.0007098	0.00693632	6.53e-07	9.86e-05	-0.0412	0.00798	5.32e-07	-0.00218	0.0008157	0.00920382	1.78e-06	9.37e-07	4.85e-06	0.00328081	3.85e-07
	all	exec. func.	memory	1	rs6656401	207518704	intronic	CR1	A	G	0.191324	-0.02709	0.007225	0.000238829	-0.001929	0.0007102	0.00720492	6.5e-07	8.55e-05	-0.04155	0.007984	4.31e-07	-0.002177	0.0008162	0.0093438	1.78e-06	7.72e-07	3.71e-06	0.003391	3.07e-07
	all	exec. func.	memory	1	rs7515905	207564732	intronic	CR1	T	C	0.200597	-0.02588	0.007104	0.000357483	-0.001913	0.000698	0.00669773	6.3e-07	0.000115906	-0.04017	0.007865	7.03e-07	-0.00199	0.0008042	0.0158915	1.73e-06	1.55e-06	6.66e-06	0.00482205	7.4e-07
	all	exec. func.	memory	1	rs1752684	207573951	intronic	CR1	A	G	0.197559	-0.0277	0.007168	0.000152752	-0.001953	0.0007039	0.006051	6.39e-07	5.05e-05	-0.04264	0.007928	1.75e-07	-0.001962	0.0008104	0.0183104	1.75e-06	4.42e-07	1.78e-06	0.00515966	2.23e-07
	clinic-based	language	memory	1	rs1752684	207573951	intronic	CR1	A	G	0.201864	-0.05431	0.01234	1.26e-05	-0.002355	0.001193	0.0506815	8.19e-07	1.63e-05	-0.08027	0.01422	2.44e-08	-0.003512	0.001367	0.0105038	7.7e-07	8.85e-09	7.06e-07	0.0236028	3.51e-07
	all	exec. func.	memory	1	rs679515	207577223	intronic	CR1	T	C	0.192163	-0.02658	0.007244	0.000323981	-0.002038	0.0007119	0.00462165	6.52e-07	7.95e-05	-0.04224	0.008013	3.06e-07	-0.002105	0.0008196	0.0123207	1.79e-06	6.36e-07	4.96e-06	0.00327265	3.93e-07
	all	exec. func.	memory	1	rs3818361	207611623	intronic	CR1	A	G	0.201901	-0.0265	0.007144	0.000278322	-0.00179	0.0007008	0.0115031	6.3e-07	0.000137601	-0.04148	0.007902	3.43e-07	-0.001939	0.0008076	0.0192989	1.73e-06	8.49e-07	4.22e-06	0.0074173	7.05e-07
	clinic-based	language	memory	1	rs3818361	207611623	intronic	CR1	A	G	0.20567	-0.05421	0.01232	1.27e-05	-0.002113	0.001191	0.0790371	8.08e-07	2.23e-05	-0.07817	0.01419	5.24e-08	-0.003404	0.001365	0.0130013	7.58e-07	2.2e-08	7.59e-07	0.0407516	6.03e-07
	all	exec. func.	memory	1	rs6701713	207612944	intronic	CR1	A	G	0.201901	-0.02642	0.007143	0.000289837	-0.001801	0.0007006	0.0109815	6.32e-07	0.000138073	-0.04126	0.0079	3.92e-07	-0.001954	0.0008072	0.0183255	1.74e-06	9.51e-07	4.56e-06	0.00696107	7.17e-07
	clinic-based	language	memory	1	rs6701713	207612944	intronic	CR1	A	G	0.20567	-0.05421	0.01232	1.27e-05	-0.002113	0.001191	0.0790371	8.08e-07	2.23e-05	-0.07817	0.01419	5.24e-08	-0.003404	0.001365	0.0130013	7.58e-07	2.2e-08	7.59e-07	0.0407516	6.03e-07
	clinic-based	language	memory	1	rs2093761	207613197	intronic	CR1	A	G	0.203347	-0.05395	0.01233	1.41e-05	-0.002107	0.001192	0.0801452	8.06e-07	2.5e-05	-0.07846	0.01421	4.89e-08	-0.003425	0.001367	0.0125815	7.53e-07	1.99e-08	8.56e-07	0.041324	6.85e-07
	all	exec. func.	memory	1	rs2093760	207613483	intronic	CR1	A	G	0.201901	-0.02642	0.007143	0.000289837	-0.001801	0.0007006	0.0109815	6.32e-07	0.000138073	-0.04126	0.0079	3.92e-07	-0.001954	0.0008072	0.0183255	1.74e-06	9.51e-07	4.56e-06	0.00696107	7.17e-07
	clinic-based	language	memory	1	rs2093760	207613483	intronic	CR1	A	G	0.20567	-0.05421	0.01232	1.27e-05	-0.002113	0.001191	0.0790371	8.08e-07	2.23e-05	-0.07817	0.01419	5.24e-08	-0.003404	0.001365	0.0130013	7.58e-07	2.2e-08	7.59e-07	0.0407516	6.03e-07
	all	exec. func.	memory	1	rs2296160	207621975	exonic	CR1	A	G	0.197184	-0.02458	0.007178	0.000792586	-0.002087	0.000704	0.0033578	6.36e-07	0.000133233	-0.04101	0.007937	5.21e-07	-0.002212	0.0008116	0.0079081	1.75e-06	8.43e-07	1.71e-05	0.00196083	8.01e-07
	all	exec. func.	memory	1	rs10863417	207623552	intronic	CR1	A	T	0.195719	-0.02542	0.007182	0.000524142	-0.002094	0.0007046	0.00327936	6.38e-07	9.23e-05	-0.04171	0.007944	3.4e-07	-0.002136	0.0008123	0.010392	1.75e-06	6.47e-07	9.29e-06	0.00241204	5.41e-07
	all	exec. func.	memory	1	rs10779335	207625349	intronic	CR1	C	T	0.197238	-0.02456	0.007172	0.000792372	-0.002052	0.0007033	0.00389413	6.36e-07	0.000150257	-0.04105	0.007931	4.98e-07	-0.002151	0.0008107	0.00972117	1.75e-06	8.92e-07	1.7e-05	0.00248661	9.89e-07
	all	exec. func.	memory	1	rs10863420	207626529	intronic	CR1	A	C	0.197202	-0.0244	0.007173	0.000858774	-0.002071	0.0007034	0.00358058	6.35e-07	0.000150551	-0.04086	0.007932	5.64e-07	-0.00219	0.0008109	0.00849281	1.75e-06	9.43e-07	1.92e-05	0.00214271	9.73e-07
	all	exec. func.	memory	1	rs1830763	207627044	intronic	CR1	C	A	0.196273	-0.02477	0.007178	0.000721417	-0.002123	0.0007042	0.00285742	6.36e-07	0.000108398	-0.04105	0.007938	5.1e-07	-0.002232	0.0008117	0.00736986	1.75e-06	7.99e-07	1.5e-05	0.00170766	6.25e-07
	all	exec. func.	memory	1	rs1408078	207627210	intronic	CR1	T	C	0.196237	-0.02461	0.007179	0.000782255	-0.002113	0.0007042	0.00299135	6.37e-07	0.000121179	-0.04092	0.00794	5.57e-07	-0.002221	0.0008117	0.00766578	1.75e-06	8.86e-07	1.7e-05	0.00180308	7.37e-07
	all	exec. func.	memory	1	rs1408077	207630796	intronic	CR1	A	C	0.196291	-0.02473	0.00718	0.000738406	-0.002086	0.0007043	0.00338661	6.37e-07	0.000126567	-0.04064	0.007941	6.67e-07	-0.002167	0.0008118	0.00928723	1.75e-06	1.14e-06	1.62e-05	0.00223551	8.58e-07
	all	exec. func.	memory	1	rs6697005	207633385	intronic	CR1	G	A	0.196219	-0.02476	0.007178	0.000725009	-0.00209	0.0007042	0.00332141	6.37e-07	0.000123209	-0.04118	0.007939	4.71e-07	-0.002216	0.0008117	0.00780378	1.75e-06	7.63e-07	1.5e-05	0.00192978	6.95e-07
	all	exec. func.	memory	2	rs77524446	60072395	intergenic	LINC01793/MIR4432HG	A	G	0.0426494	-0.03144	0.01377	0.0252713	-0.005328	0.001334	7.77e-05	2.52e-06	9.12e-05	-0.04192	0.01524	0.0075496	-0.006691	0.001537	2.21e-05	6.82e-06	2.9e-05	0.0087247	3.86e-06	7.48e-07
	community-based	exec. func.	language	2	rs74606959	77066888	intronic	LRRTM4	G	A	0.037911	-0.02993	0.0185	0.112467	-0.008415	0.00186	8.07e-06	7.53e-06	3.41e-05	-0.04281	0.018	0.0200248	-0.008572	0.002006	3.3e-05	8.95e-06	4.56e-05	0.0472371	1.03e-06	9.18e-07
	community-based	exec. func.	language	2	rs2067967	77073496	intronic	LRRTM4	G	T	0.0375242	-0.03059	0.01851	0.104948	-0.008548	0.001863	5.99e-06	7.56e-06	2.52e-05	-0.04271	0.01801	0.0203863	-0.00874	0.002009	2.37e-05	8.99e-06	3.41e-05	0.0437635	6.81e-07	5.76e-07
	community-based	exec. func.	language	2	rs2067968	77073612	intronic	LRRTM4	C	T	0.0375887	-0.03009	0.0185	0.110559	-0.008523	0.001863	6.38e-06	7.54e-06	2.7e-05	-0.04343	0.018	0.0182963	-0.008785	0.002009	2.15e-05	8.97e-06	2.93e-05	0.045375	6.57e-07	5.74e-07
	community-based	exec. func.	language	2	rs6750253	77076405	intronic	LRRTM4	A	G	0.0376531	-0.03337	0.01847	0.0763115	-0.008088	0.001859	1.77e-05	7.46e-06	6.08e-05	-0.04441	0.01796	0.0155982	-0.008652	0.002002	2.68e-05	8.85e-06	3.26e-05	0.0286064	1.42e-06	8.14e-07
	community-based	exec. func.	language	2	rs78334014	77080417	intronic	LRRTM4	T	C	0.0377821	-0.03295	0.0185	0.080576	-0.008106	0.001865	1.8e-05	7.61e-06	6.42e-05	-0.04384	0.01799	0.0171644	-0.008597	0.002008	3.19e-05	8.99e-06	4.09e-05	0.0311825	1.62e-06	9.94e-07
	community-based	exec. func.	language	2	rs7562726	77082808	intronic	LRRTM4	C	T	0.0393939	-0.03312	0.01839	0.0772493	-0.008457	0.001848	6.34e-06	7.3e-06	2.34e-05	-0.0425	0.01788	0.0200968	-0.008823	0.00199	1.65e-05	8.63e-06	2.35e-05	0.0313289	5.39e-07	3.46e-07
	community-based	exec. func.	language	2	rs77699999	77085810	intronic	LRRTM4	T	C	0.0377176	-0.03257	0.01849	0.0839638	-0.008362	0.001863	9.5e-06	7.4e-06	3.51e-05	-0.04549	0.01797	0.0133008	-0.008918	0.002007	1.58e-05	8.75e-06	1.8e-05	0.0304936	6.7e-07	4.17e-07
	community-based	exec. func.	language	2	rs79425637	77087713	intronic	LRRTM4	A	G	0.0375242	-0.03132	0.0185	0.0967308	-0.008256	0.001863	1.23e-05	7.41e-06	4.74e-05	-0.04484	0.01798	0.0147328	-0.00885	0.002007	1.83e-05	8.76e-06	2.19e-05	0.0368772	8.72e-07	6.33e-07
	community-based	exec. func.	language	2	rs7577099	77088223	intronic	LRRTM4	G	A	0.0377176	-0.03132	0.0185	0.0967308	-0.008256	0.001863	1.23e-05	7.41e-06	4.74e-05	-0.04484	0.01798	0.0147328	-0.00885	0.002007	1.83e-05	8.76e-06	2.19e-05	0.0368772	8.72e-07	6.33e-07
	community-based	exec. func.	language	2	rs7565144	77088626	intronic	LRRTM4	C	T	0.0377176	-0.03132	0.0185	0.0967308	-0.008256	0.001863	1.23e-05	7.41e-06	4.74e-05	-0.04484	0.01798	0.0147328	-0.00885	0.002007	1.83e-05	8.76e-06	2.19e-05	0.0368772	8.72e-07	6.33e-07
	community-based	exec. func.	language	2	rs150674711	77094003	intronic	LRRTM4	G	A	0.0371373	-0.03545	0.0185	0.0601177	-0.008133	0.001864	1.67e-05	7.48e-06	5.18e-05	-0.04745	0.01796	0.00977421	-0.008346	0.002008	5.39e-05	8.77e-06	4.61e-05	0.0193127	2.26e-06	9.02e-07
	all	language	memory	2	rs4663105	127133851	intergenic	BIN1/CYP27C1	C	A	0.428942	-0.0298	0.005589	2.01e-07	-0.001712	0.0005852	0.00412689	4.46e-07	8.17e-08	-0.03564	0.006254	3.11e-08	-0.001729	0.0006363	0.00809769	1.08e-06	6.11e-08	2.36e-09	0.00267297	1.99e-10
	clinic-based	language	memory	2	rs4663105	127133851	intergenic	BIN1/CYP27C1	C	A	0.434105	-0.05995	0.009902	1.89e-09	-0.001757	0.0009527	0.0678972	4.08e-07	4.12e-09	-0.06473	0.01141	2.08e-08	-0.001327	0.001092	0.22616	3.55e-07	6.66e-08	9.1e-10	0.176396	2.87e-09
	all	language	memory	2	rs6733839	127135234	intergenic	BIN1/CYP27C1	T	C	0.403177	-0.03129	0.005656	6.9e-08	-0.001755	0.0005914	0.00361992	4.56e-07	2.7e-08	-0.03894	0.006322	2.2e-09	-0.002081	0.0006433	0.00161946	1.1e-06	2.37e-09	2.72e-10	0.000911197	9.01e-12
	clinic-based	language	memory	2	rs6733839	127135234	intergenic	BIN1/CYP27C1	T	C	0.408918	-0.06294	0.01	4.23e-10	-0.001219	0.0009599	0.208698	3.81e-07	1.98e-09	-0.06803	0.01151	5.23e-09	-0.001391	0.001101	0.208279	3.12e-07	1.6e-08	1.78e-10	0.219667	6.85e-10
	all	language	memory	2	rs199656202	200574923	intronic	SGO2	TA	T	0.0205296	-0.05882	0.01898	0.00251517	-0.007903	0.00198	9.1e-05	4.29e-06	1.28e-05	-0.08651	0.02111	6.88e-05	-0.006836	0.002116	0.00164263	1.15e-05	2.27e-05	0.000204972	0.000135954	7.01e-07
	all	language	memory	2	rs80326643	200607359	intronic	AOX1	T	C	0.0208869	-0.05399	0.01869	0.00485603	-0.008346	0.001953	2.79e-05	3.99e-06	7.21e-06	-0.07767	0.02081	0.00028892	-0.007112	0.002088	0.000902567	1.11e-05	4.7e-05	0.00061518	5.05e-05	7.69e-07
	all	language	memory	3	rs77964150	191131676	intergenic	SNAR-I/OSTN	T	C	0.0172777	-0.1005	0.02123	3.92e-06	-0.003879	0.002243	0.0899678	7.93e-06	1.11e-05	-0.1052	0.02355	1.43e-05	-0.004478	0.002427	0.0721741	1.66e-05	4.92e-05	6.96e-07	0.066788	8.38e-07
	clinic-based	language	memory	4	rs139414780	52014082	intronic	LRRC66	A	C	0.0150526	0.09485	0.03901	0.0158406	-0.001295	0.003764	0.733413	8e-06	0.048486	-0.07064	0.04419	0.114237	-0.007043	0.004314	0.103945	7.74e-06	0.08297	1.9e-08	0.367492	9.2e-08
	community-based	language	memory	4	rs201543754	58599020	intergenic	LINC02494/LINC02429	GA	G	0.0157963	-0.04303	0.02609	0.106762	-0.013	0.002877	1.13e-05	1.57e-05	3.04e-05	-0.05512	0.02913	0.0635565	-0.01396	0.00301	5.64e-06	3.43e-05	2.51e-05	0.064404	3.65e-07	4.37e-07
	community-based	exec. func.	memory	4	rs188808354	74878333	intergenic	BTC/PARM1	T	C	0.0110353	-0.005725	0.03509	0.872832	0.005102	0.003364	0.134583	2.88e-05	0.277386	-0.1147	0.03715	0.00246809	-0.01391	0.003838	0.000389272	5.74e-05	0.000326491	0.0256049	1.22e-06	6.37e-07
	community-based	exec. func.	memory	4	rs532160	170168417	intergenic	AADAT/LINC01612	A	G	0.0675694	-0.05588	0.0137	6.29e-05	-0.004733	0.001321	0.000408157	2.86e-06	3.52e-06	-0.05259	0.01476	0.000476784	-0.004648	0.001531	0.00296447	8.19e-06	0.000341629	3.13e-05	0.000294634	2.46e-07
	clinic-based	language	memory	4	rs76412837	179117235	intergenic	LINC01098/LINC00290	G	T	0.0224677	-0.1093	0.0329	0.000979264	-0.01384	0.003268	2.76e-05	3.64e-06	9.88e-07	-0.1439	0.03795	0.000179334	-0.01471	0.003747	9.23e-05	3.22e-06	5.27e-07	0.000291114	1.18e-05	9.55e-08
	clinic-based	language	memory	4	rs4631094	179123789	intergenic	LINC01098/LINC00290	A	G	0.0224678	-0.1065	0.03289	0.0013138	-0.01399	0.003269	2.27e-05	3.22e-06	1e-06	-0.1422	0.03796	0.000214545	-0.01502	0.003748	6.57e-05	2.52e-06	4.25e-07	0.000397605	8.38e-06	9.24e-08
	clinic-based	language	memory	4	rs73011256	179128503	intergenic	LINC01098/LINC00290	A	G	0.0224925	-0.1072	0.03288	0.00121622	-0.01385	0.003265	2.68e-05	3.35e-06	1.11e-06	-0.142	0.03795	0.000218152	-0.01509	0.003743	5.94e-05	2.69e-06	4e-07	0.000372674	8.51e-06	8.83e-08
	clinic-based	language	memory	4	rs12643053	179130401	intergenic	LINC01098/LINC00290	C	A	0.0224925	-0.1072	0.03288	0.00121622	-0.01385	0.003265	2.68e-05	3.35e-06	1.11e-06	-0.142	0.03795	0.000218152	-0.01509	0.003743	5.94e-05	2.69e-06	4e-07	0.000372674	8.51e-06	8.83e-08
	clinic-based	language	memory	4	rs73011262	179134865	intergenic	LINC01098/LINC00290	A	G	0.0225172	-0.1077	0.03286	0.00114549	-0.01388	0.003264	2.56e-05	3.26e-06	1e-06	-0.1442	0.03793	0.000172465	-0.01532	0.003742	4.55e-05	2.54e-06	2.44e-07	0.00033136	6.95e-06	6.52e-08
	clinic-based	language	memory	4	rs75921744	179138604	intergenic	LINC01098/LINC00290	A	G	0.0224925	-0.1072	0.03288	0.00121622	-0.01385	0.003265	2.68e-05	3.35e-06	1.11e-06	-0.142	0.03795	0.000218152	-0.01509	0.003743	5.94e-05	2.69e-06	4e-07	0.000372674	8.51e-06	8.83e-08
	clinic-based	language	memory	4	rs73011270	179139770	intergenic	LINC01098/LINC00290	T	C	0.0225172	-0.1094	0.03289	0.000965346	-0.01401	0.003263	2.13e-05	3.24e-06	7.27e-07	-0.1439	0.03795	0.000179334	-0.0152	0.003742	5.22e-05	2.56e-06	2.9e-07	0.0002875	6.91e-06	5.68e-08
	clinic-based	language	memory	4	rs74781966	179140244	intergenic	LINC01098/LINC00290	A	T	0.0225172	-0.1094	0.03289	0.000965346	-0.01401	0.003263	2.13e-05	3.24e-06	7.27e-07	-0.1439	0.03795	0.000179334	-0.0152	0.003742	5.22e-05	2.56e-06	2.9e-07	0.0002875	6.91e-06	5.68e-08
	clinic-based	language	memory	4	rs59982982	179140530	intergenic	LINC01098/LINC00290	G	A	0.0225419	-0.1087	0.03287	0.00103325	-0.01406	0.003263	1.99e-05	3.29e-06	7.32e-07	-0.1432	0.03794	0.00019206	-0.01524	0.003741	4.96e-05	2.62e-06	2.97e-07	0.000311259	6.45e-06	5.72e-08
	clinic-based	language	memory	4	rs78927914	179141620	intergenic	LINC01098/LINC00290	A	G	0.0225172	-0.1094	0.03289	0.000965346	-0.01401	0.003263	2.13e-05	3.24e-06	7.27e-07	-0.1439	0.03795	0.000179334	-0.0152	0.003742	5.22e-05	2.56e-06	2.9e-07	0.0002875	6.91e-06	5.68e-08
	clinic-based	language	memory	4	rs34851410	179142347	intergenic	LINC01098/LINC00290	T	G	0.0222947	-0.1082	0.03309	0.00117655	-0.01396	0.003282	2.55e-05	3.43e-06	1.05e-06	-0.146	0.03815	0.000156058	-0.01497	0.003762	7.39e-05	2.97e-06	3.7e-07	0.000331276	9.65e-06	8.92e-08
	clinic-based	language	memory	4	rs60611475	179143350	intergenic	LINC01098/LINC00290	G	A	0.02227	-0.1105	0.0331	0.000924754	-0.01384	0.003284	3.02e-05	3.44e-06	9.93e-07	-0.1475	0.03817	0.000134498	-0.01507	0.003762	6.62e-05	3e-06	2.91e-07	0.000255369	9.75e-06	7.06e-08
	clinic-based	language	memory	4	rs73020868	179144762	intergenic	LINC01098/LINC00290	T	C	0.0222453	-0.1106	0.03315	0.000931398	-0.01384	0.003288	3.09e-05	3.73e-06	1.06e-06	-0.1472	0.03822	0.000141619	-0.01502	0.003767	7.15e-05	3.35e-06	3.36e-07	0.000260591	1.04e-05	7.66e-08
	clinic-based	language	memory	4	rs73005629	179150192	intergenic	LINC01098/LINC00290	C	T	0.0223194	-0.112	0.03304	0.000769512	-0.01426	0.00328	1.68e-05	3.09e-06	4.66e-07	-0.1489	0.0381	0.000112742	-0.01549	0.003758	4.04e-05	2.48e-06	1.47e-07	0.000206245	5.11e-06	3.12e-08
	clinic-based	language	memory	4	rs73009568	179151821	intergenic	LINC01098/LINC00290	A	G	0.0224925	-0.1108	0.03293	0.000841981	-0.01436	0.003262	1.31e-05	3.1e-06	4.07e-07	-0.1476	0.03799	0.000123655	-0.01512	0.003742	5.71e-05	2.24e-06	2.17e-07	0.00022935	5.79e-06	3.88e-08
	clinic-based	language	memory	4	rs73009569	179151900	intergenic	LINC01098/LINC00290	A	G	0.0224925	-0.1108	0.03293	0.000841981	-0.01436	0.003262	1.31e-05	3.1e-06	4.07e-07	-0.1476	0.03799	0.000123655	-0.01512	0.003742	5.71e-05	2.24e-06	2.17e-07	0.00022935	5.79e-06	3.88e-08
	clinic-based	language	memory	4	rs1372324	179152184	intergenic	LINC01098/LINC00290	C	T	0.0224925	-0.1108	0.03293	0.000841981	-0.01436	0.003262	1.31e-05	3.1e-06	4.07e-07	-0.1476	0.03799	0.000123655	-0.01512	0.003742	5.71e-05	2.24e-06	2.17e-07	0.00022935	5.79e-06	3.88e-08
	clinic-based	language	memory	4	rs73009574	179152740	intergenic	LINC01098/LINC00290	T	C	0.0225419	-0.111	0.03293	0.000823899	-0.01413	0.003257	1.75e-05	2.99e-06	5.09e-07	-0.1458	0.03799	0.000149469	-0.015	0.003737	6.39e-05	2.08e-06	2.81e-07	0.000237367	7.22e-06	4.95e-08
	clinic-based	language	memory	4	rs73009576	179155154	intergenic	LINC01098/LINC00290	C	T	0.0224925	-0.1109	0.03293	0.000832894	-0.0145	0.003262	1.08e-05	3.17e-06	3.36e-07	-0.1472	0.03798	0.000128472	-0.0151	0.003742	5.84e-05	2.33e-06	2.32e-07	0.000229494	5.38e-06	3.62e-08
	clinic-based	language	memory	4	rs73009581	179155528	intergenic	LINC01098/LINC00290	A	G	0.0224925	-0.1109	0.03293	0.000832894	-0.0145	0.003262	1.08e-05	3.17e-06	3.36e-07	-0.1472	0.03798	0.000128472	-0.0151	0.003742	5.84e-05	2.33e-06	2.32e-07	0.000229494	5.38e-06	3.62e-08
	all	exec. func.	memory	5	rs164503	142036912	intergenic	GNPDA1/NDFIP1	G	C	0.0245676	0.08356	0.01745	2.7e-06	0.004683	0.001709	0.0067075	4.29e-06	1.65e-06	0.07903	0.01931	7.04e-05	0.00464	0.001974	0.0219861	1.11e-05	0.000135012	1.92e-06	0.00632133	2.86e-07
	community-based	language	memory	5	rs112126568	157060936	intergenic	HAVCR1/HAVCR2	T	C	0.0763378	-0.03135	0.01275	0.0161903	-0.005316	0.0014	0.000224936	4.01e-06	0.000201132	-0.04029	0.01436	0.00594221	-0.006404	0.001493	2.69e-05	8.43e-06	5.6e-05	0.00441305	8.58e-06	8.7e-07
	clinic-based	language	memory	6	rs11754389	75933925	intronic	IMPG1	A	G	0.243536	-0.02162	0.01141	0.0600903	-0.001832	0.001082	0.0937115	4.53e-07	0.0464275	0.01638	0.01315	0.218424	0.00123	0.001241	0.323571	4.12e-07	0.293309	1.35e-05	0.0023456	7.52e-07
	community-based	language	memory	6	rs12203806	89023633	intergenic	RNGTT/PNRC1	C	T	0.274662	0.02728	0.007462	0.000349919	0.001817	0.0008102	0.0293376	1.25e-06	0.000414643	0.03549	0.008324	2.91e-05	0.003507	0.0008634	7.02e-05	2.8e-06	4.54e-06	1.35e-05	0.00312274	9.79e-07
	community-based	exec. func.	memory	6	rs57619897	154509682	intronic	CNKSR3	G	A	0.29942	0.01708	0.007503	0.0255282	0.002978	0.0007299	5.69e-05	1e-06	8.3e-05	0.02247	0.008182	0.00708813	0.003949	0.0008486	5.25e-06	2.69e-06	1.39e-05	0.00780626	1.25e-06	2.3e-07
	community-based	exec. func.	memory	7	rs9986679	19019692	intergenic	HDAC9/TWIST1	A	T	0.422631	0.02591	0.006938	0.000248514	0.002182	0.0006798	0.0015421	8.67e-07	4.04e-05	0.02268	0.007548	0.0032178	0.003176	0.0007884	8.05e-05	2.27e-06	9.74e-05	0.000308453	8.11e-05	6.31e-07
	community-based	language	memory	7	rs148545204	40890988	intergenic	SUGCT/LINC01450	G	A	0.0235332	0.0433	0.02228	0.0573562	0.003221	0.002501	0.210831	1.02e-05	0.0979391	-0.07741	0.0252	0.0025964	-0.003593	0.002653	0.184995	2.31e-05	0.00913298	1.24e-06	0.0129598	3.59e-07
	community-based	exec. func.	language	7	rs7804321	52909818	intergenic	LOC107986794/POM121L12	A	G	0.200838	0.0376	0.008689	2.18e-05	0.002632	0.0008472	0.00217697	1.45e-06	7.28e-06	0.02936	0.008415	0.000644735	0.003415	0.0009149	0.000287215	1.65e-06	2.27e-05	2.33e-05	0.000192107	1.24e-07
	community-based	exec. func.	language	7	rs12718718	52910485	intergenic	LOC107986794/POM121L12	T	C	0.200967	0.03766	0.008684	2.09e-05	0.002621	0.0008468	0.00226117	1.46e-06	7.29e-06	0.02937	0.008414	0.000641036	0.00346	0.0009142	0.000235838	1.65e-06	1.93e-05	2.28e-05	0.000182137	1.15e-07
	all	language	memory	7	rs13247178	72742321	intronic	TYW1B	C	G	0.121426	-0.02491	0.008406	0.00386207	0.001133	0.0008733	0.203369	1.12e-06	0.00292209	0.01842	0.009386	0.0566403	-0.0001743	0.0009504	0.858158	2.54e-06	0.113295	2.48e-07	0.209562	7.55e-07
	all	language	memory	7	rs66731238	72764799	intronic	TYW1B	A	G	0.12064	-0.0252	0.008419	0.00351905	0.001165	0.0008752	0.191859	1.13e-06	0.00249841	0.0182	0.009405	0.0601754	-0.0001099	0.0009528	0.910504	2.55e-06	0.126476	2.49e-07	0.235362	8.23e-07
	clinic-based	exec. func.	language	7	rs705359	91056962	intronic	CDK14	C	T	0.248678	0.001571	0.01093	0.886757	-0.004556	0.001072	2.51e-05	2.62e-07	0.00013403	-0.001633	0.01126	0.885578	-0.006397	0.001085	5.33e-09	5.64e-07	3.53e-08	0.84683	8.52e-08	5.8e-07
	clinic-based	exec. func.	language	7	rs1068288	91058047	intronic	CDK14	G	T	0.248925	0.002634	0.01093	0.811286	-0.004512	0.001072	3e-05	2.67e-07	0.000154355	-0.001375	0.01127	0.903644	-0.006316	0.001084	8.02e-09	5.67e-07	5.27e-08	0.789546	1.16e-07	7.68e-07
	clinic-based	exec. func.	language	7	rs705353	91069758	intronic	CDK14	G	A	0.2489	0.0003413	0.01093	0.975319	-0.004607	0.001072	2.03e-05	2.62e-07	0.000112166	-0.003574	0.01126	0.752804	-0.006525	0.001084	2.54e-09	5.66e-07	1.73e-08	0.818079	5.61e-08	3.84e-07
	clinic-based	exec. func.	language	7	rs802800	91076992	intronic	CDK14	T	A	0.248159	0.001784	0.01094	0.871646	-0.004583	0.001073	2.29e-05	2.5e-07	0.000122612	-0.0009853	0.01127	0.930871	-0.00649	0.001085	3.19e-09	5.49e-07	2.18e-08	0.878111	6.79e-08	4.68e-07
	clinic-based	exec. func.	language	7	rs3840672	91080257	intronic	CDK14	C	CAT	0.245662	0.002746	0.01097	0.804125	-0.004535	0.001076	2.93e-05	2.58e-07	0.000151496	-0.001329	0.01132	0.907263	-0.006381	0.001089	6.61e-09	5.6e-07	4.35e-08	0.786358	1.08e-07	7.14e-07
	clinic-based	exec. func.	memory	7	rs58812776	154350940	intronic	DPP6	A	G	0.0144842	0.09818	0.03968	0.0142264	-0.008322	0.003857	0.0324078	3.35e-06	0.00443051	-0.08029	0.0477	0.0962931	-0.008961	0.004631	0.0539529	3.65e-06	0.0403082	1.19e-06	0.0298099	7.09e-07
	community-based	language	memory	8	rs117127647	11401751	intronic	FAM167A-AS1	T	A	0.0748549	-0.04722	0.01308	0.000414813	-0.00433	0.001439	0.00346101	3.71e-06	0.000100766	-0.0576	0.01469	0.000120793	-0.004608	0.001538	0.00336333	8.43e-06	0.000134114	3.18e-05	0.00101221	7.87e-07
	community-based	language	memory	8	rs150365200	11404472	intronic	FAM167A-AS1	C	G	0.0749839	-0.04811	0.01311	0.000332221	-0.004412	0.001442	0.00295208	3.65e-06	7.12e-05	-0.05808	0.01471	0.000108266	-0.00489	0.001539	0.00187179	8.37e-06	8.57e-05	2.53e-05	0.000631152	4.08e-07
	community-based	language	memory	8	rs117523305	30963282	intergenic	TEX15/PURG	C	G	0.0166989	-0.04052	0.02541	0.118883	-0.01137	0.002824	9.16e-05	1.01e-05	0.000186965	-0.09848	0.02876	0.00078687	-0.01752	0.003023	1.41e-08	2.81e-05	1.73e-08	0.0404803	2.28e-07	1.88e-07
	community-based	language	memory	8	rs117648486	31007419	intronic	PURG	A	G	0.0166344	-0.03428	0.02539	0.186714	-0.0112	0.00282	0.000113965	8.71e-06	0.000270723	-0.08493	0.02876	0.00378643	-0.01609	0.003025	1.93e-07	2.67e-05	3.4e-07	0.0897555	6.17e-07	9.48e-07
	community-based	language	memory	8	rs11775854	102060623	intronic	NCALD	C	A	0.139265	0.02382	0.009483	0.0140311	0.00133	0.001026	0.207866	1.79e-06	0.0303773	-0.0258	0.01068	0.0178563	-0.003012	0.001112	0.00802388	4.46e-06	0.00877572	1.58e-06	0.000158998	7.91e-09
	community-based	language	memory	8	rs56162098	102060792	intronic	NCALD	C	T	0.138104	0.02589	0.009511	0.00776598	0.001566	0.001029	0.139243	1.78e-06	0.0146403	-0.02619	0.01071	0.0165005	-0.002934	0.001116	0.0100776	4.47e-06	0.00976104	4.69e-07	7.64e-05	1.23e-09
	community-based	language	memory	8	rs10086088	102065801	intronic	NCALD	T	C	0.13862	0.02312	0.009515	0.0174891	0.001418	0.001028	0.180188	1.78e-06	0.0338526	-0.02639	0.01071	0.0156937	-0.002802	0.001114	0.0138242	4.47e-06	0.0117706	1.86e-06	0.000221364	1.27e-08
	community-based	language	memory	8	rs10090764	102067277	intronic	NCALD	A	G	0.138491	0.02343	0.009517	0.0160571	0.001392	0.001028	0.188308	1.78e-06	0.0323239	-0.02592	0.01072	0.0177534	-0.002803	0.001115	0.0138755	4.47e-06	0.0126858	2e-06	0.000248372	1.51e-08
	community-based	language	memory	8	rs62523038	102069038	intronic	NCALD	A	G	0.140296	0.02227	0.00949	0.0217373	0.001376	0.001027	0.193003	1.77e-06	0.042167	-0.02768	0.01069	0.0111233	-0.002875	0.001113	0.0114647	4.45e-06	0.00824348	1.52e-06	0.000206074	9.75e-09
	community-based	language	memory	8	rs62523039	102070087	intronic	NCALD	A	G	0.140232	0.02227	0.00949	0.0217373	0.001376	0.001027	0.193003	1.77e-06	0.042167	-0.02768	0.01069	0.0111233	-0.002875	0.001113	0.0114647	4.45e-06	0.00824348	1.52e-06	0.000206074	9.75e-09
	community-based	language	memory	8	rs16869009	102072467	intronic	NCALD	T	C	0.139265	0.02277	0.009498	0.0190538	0.001334	0.001028	0.207386	1.77e-06	0.0392358	-0.02577	0.0107	0.0182057	-0.002791	0.001114	0.0142011	4.46e-06	0.0131309	2.88e-06	0.000326826	2.77e-08
	community-based	language	memory	8	rs11784583	102072809	intronic	NCALD	T	G	0.140361	0.02255	0.00949	0.0201372	0.001318	0.001027	0.212443	1.77e-06	0.0416258	-0.02707	0.0107	0.0131186	-0.002872	0.001113	0.0115511	4.45e-06	0.00921433	1.76e-06	0.000266942	1.43e-08
	community-based	language	memory	8	rs28495349	102073853	intronic	NCALD	C	T	0.14049	0.02288	0.009488	0.0183596	0.001297	0.001026	0.21937	1.78e-06	0.0392553	-0.02683	0.01069	0.0138612	-0.002855	0.001112	0.0119751	4.46e-06	0.00986741	1.63e-06	0.000303973	1.5e-08
	community-based	language	memory	8	rs7832614	102076345	intronic	NCALD	C	G	0.140619	0.02291	0.009487	0.018195	0.001296	0.001026	0.219725	1.77e-06	0.0389445	-0.02682	0.01069	0.0138967	-0.002875	0.001112	0.0113906	4.45e-06	0.00952824	1.61e-06	0.000286574	1.4e-08
	community-based	language	memory	8	rs10955279	102078029	intronic	NCALD	T	G	0.137202	0.02125	0.00956	0.0297215	0.001326	0.001036	0.213666	1.79e-06	0.0576662	-0.02777	0.01077	0.011467	-0.002946	0.001122	0.0101739	4.51e-06	0.00778177	3e-06	0.00023076	2.08e-08
	community-based	language	memory	8	rs145545670	102082263	intronic	NCALD	T	C	0.138298	0.02268	0.009556	0.0202849	0.00147	0.001035	0.16761	1.82e-06	0.0370015	-0.02684	0.01077	0.0145467	-0.002705	0.001121	0.0181895	4.52e-06	0.0133396	2.15e-06	0.000268586	1.74e-08
	community-based	language	memory	8	rs7012174	102083477	intronic	NCALD	A	G	0.13746	0.02223	0.009536	0.0226222	0.001476	0.001033	0.165064	1.79e-06	0.039944	-0.02644	0.01074	0.015788	-0.002697	0.001118	0.0182222	4.49e-06	0.014131	3.07e-06	0.000259603	2.37e-08
	community-based	language	memory	8	rs6993476	102092132	intronic	NCALD	A	G	0.136944	0.0225	0.009567	0.0214501	0.00138	0.001034	0.194737	1.79e-06	0.0418955	-0.02603	0.01077	0.0178011	-0.002665	0.00112	0.0198649	4.51e-06	0.0161732	3.45e-06	0.000434143	4.29e-08
	clinic-based	exec. func.	memory	8	rs1876201	138970754	intergenic	COL22A1/NONE	T	C	0.293737	0.01968	0.01055	0.0645714	0.004658	0.001029	7.18e-06	2.13e-07	8.8e-06	0.02951	0.01252	0.0198677	0.005172	0.001186	1.4e-05	3.75e-07	6.52e-06	0.0354107	7.86e-07	5.53e-07
	clinic-based	exec. func.	memory	8	rs2318824	138971231	intergenic	COL22A1/NONE	C	G	0.29386	0.01977	0.01055	0.0633587	0.004669	0.001028	6.69e-06	2.17e-07	8.15e-06	0.02966	0.01252	0.0192489	0.005206	0.001186	1.23e-05	3.78e-07	5.63e-06	0.0344723	6.9e-07	4.76e-07
	clinic-based	exec. func.	memory	8	rs5895564	138972293	intergenic	COL22A1/NONE	C	CA	0.293836	0.01957	0.01055	0.0660796	0.004733	0.001029	5.1e-06	2.1e-07	6.47e-06	0.0294	0.01252	0.0203324	0.005195	0.001186	1.29e-05	3.69e-07	6.1e-06	0.0364493	6.06e-07	4.41e-07
	clinic-based	exec. func.	memory	8	rs2318828	138973435	intergenic	COL22A1/NONE	G	A	0.293885	0.02003	0.01055	0.0599605	0.004695	0.001028	5.94e-06	2.17e-07	6.99e-06	0.02967	0.01252	0.0192083	0.0052	0.001186	1.26e-05	3.78e-07	5.76e-06	0.0326178	6.54e-07	4.31e-07
	clinic-based	exec. func.	memory	8	rs1354736	138974738	intergenic	COL22A1/NONE	G	A	0.29386	0.01995	0.01056	0.0612348	0.004699	0.001029	5.96e-06	2.14e-07	7.07e-06	0.0296	0.01252	0.0194944	0.005211	0.001186	1.21e-05	3.76e-07	5.6e-06	0.0334286	6.36e-07	4.29e-07
	clinic-based	exec. func.	memory	8	rs2873809	138976459	intergenic	COL22A1/NONE	T	C	0.293885	0.01962	0.01055	0.0653905	0.004693	0.001029	6.12e-06	2.14e-07	7.65e-06	0.02897	0.01252	0.0222412	0.005145	0.001186	1.56e-05	3.76e-07	7.92e-06	0.0369112	7.7e-07	5.61e-07
	clinic-based	exec. func.	memory	8	rs13266655	138977065	intergenic	COL22A1/NONE	G	A	0.294058	0.0199	0.01055	0.0616402	0.004682	0.001028	6.31e-06	2.16e-07	7.54e-06	0.0289	0.01251	0.0224586	0.005087	0.001185	1.91e-05	3.77e-07	9.71e-06	0.0349756	9.04e-07	6.26e-07
	clinic-based	exec. func.	memory	8	rs10108648	138977316	intergenic	COL22A1/NONE	C	T	0.294033	0.0199	0.01055	0.0616402	0.004682	0.001028	6.31e-06	2.16e-07	7.54e-06	0.0289	0.01251	0.0224586	0.005087	0.001185	1.91e-05	3.77e-07	9.71e-06	0.0349756	9.04e-07	6.26e-07
	clinic-based	exec. func.	memory	8	rs2221519	138979106	intergenic	COL22A1/NONE	T	A	0.294379	0.02264	0.01055	0.0334868	0.004596	0.001027	9.11e-06	2.34e-07	6.62e-06	0.03145	0.0125	0.0129221	0.005145	0.001184	1.51e-05	3.98e-07	4.91e-06	0.016878	9.5e-07	3.49e-07
	clinic-based	exec. func.	memory	8	rs11786768	138981136	intergenic	COL22A1/NONE	A	C	0.290993	0.02173	0.01057	0.0416626	0.004689	0.001031	6.5e-06	2.26e-07	5.74e-06	0.03088	0.01254	0.0149715	0.005427	0.00119	5.57e-06	4.12e-07	2.17e-06	0.0215199	4.04e-07	1.89e-07
	clinic-based	exec. func.	memory	8	rs34254589	138981264	intergenic	COL22A1/NONE	C	G	0.291092	0.02198	0.01057	0.039369	0.004717	0.001031	5.72e-06	2.26e-07	4.86e-06	0.03134	0.01255	0.013612	0.005402	0.00119	6.15e-06	4.12e-07	2.2e-06	0.0198295	3.96e-07	1.73e-07
	clinic-based	exec. func.	memory	8	rs9650567	138982557	intergenic	COL22A1/NONE	A	T	0.293292	0.02271	0.01054	0.0327778	0.004699	0.001027	5.71e-06	2.3e-07	4.2e-06	0.0326	0.01251	0.0100313	0.005297	0.001185	8.51e-06	4.14e-07	2.31e-06	0.0152321	4.9e-07	1.68e-07
	clinic-based	exec. func.	memory	8	rs4736197	138983317	intergenic	COL22A1/NONE	A	T	0.291562	0.02163	0.01057	0.0426112	0.004766	0.00103	4.48e-06	2.27e-07	4.11e-06	0.03095	0.01254	0.014745	0.005389	0.001189	6.36e-06	4.1e-07	2.44e-06	0.0218605	3.48e-07	1.66e-07
	clinic-based	exec. func.	memory	8	rs6995857	138987499	intergenic	COL22A1/NONE	A	G	0.291216	0.02177	0.01057	0.0412882	0.004683	0.001031	6.68e-06	2.23e-07	5.84e-06	0.03117	0.01254	0.0140526	0.005414	0.00119	5.86e-06	4.08e-07	2.16e-06	0.0209207	4.25e-07	1.94e-07
	community-based	exec. func.	language	9	rs145989094	10155013	intronic	PTPRD	A	T	0.0132927	-0.1049	0.03189	0.00125033	-0.01113	0.00305	0.000318033	2.78e-05	9.49e-05	-0.1542	0.03064	8.58e-07	-0.009702	0.003298	0.00426082	3.08e-05	1.15e-06	2.01e-05	0.000373929	2.01e-07
	community-based	exec. func.	memory	9	rs145989094	10155013	intronic	PTPRD	A	T	0.0132927	-0.1049	0.03189	0.00125033	-0.01113	0.00305	0.000318033	2.78e-05	9.49e-05	-0.1308	0.034	0.000161958	-0.01469	0.003424	2.68e-05	5e-05	1.02e-05	0.000109499	1.19e-05	3.85e-08
	community-based	language	memory	9	rs145989094	10155013	intronic	PTPRD	A	T	0.0132927	-0.1542	0.03064	8.58e-07	-0.009702	0.003298	0.00426082	3.08e-05	1.15e-06	-0.1308	0.034	0.000161958	-0.01469	0.003424	2.68e-05	5e-05	1.02e-05	1.56e-06	0.000170852	8.34e-09
	community-based	language	memory	9	rs1980866	18819527	intronic	ADAMTSL1	G	A	0.110187	0.04226	0.01054	8.82e-05	0.004644	0.001152	8.98e-05	2.53e-06	1.69e-06	0.03949	0.01182	0.00105384	0.003255	0.001227	0.00941986	5.57e-06	0.00138073	5.93e-05	0.000613229	8.92e-07
	all	language	memory	9	rs1322479	72268409	intergenic	GDA/LINC01504	A	G	0.384291	-0.02565	0.005657	9.84e-06	-0.001523	0.0005906	0.0114612	4.84e-07	6.75e-06	-0.02935	0.00631	6.25e-06	-0.001223	0.0006402	0.0626569	1.12e-06	2.07e-05	6.99e-07	0.0242779	3.57e-07
	community-based	language	memory	9	rs1322479	72268409	intergenic	GDA/LINC01504	A	G	0.377756	-0.02872	0.006874	4.39e-05	-0.002254	0.0007461	0.00333349	1.03e-06	1.47e-05	-0.03338	0.007699	2.13e-05	-0.001802	0.0007982	0.0271332	2.36e-06	7.76e-05	2.24e-06	0.00555254	2.95e-07
	all	language	memory	9	rs10869159	72268455	intergenic	GDA/LINC01504	T	C	0.384327	-0.02569	0.005658	9.56e-06	-0.00153	0.0005906	0.0110873	4.84e-07	6.4e-06	-0.02942	0.00631	5.94e-06	-0.00123	0.0006402	0.0611688	1.12e-06	1.95e-05	6.66e-07	0.0234559	3.3e-07
	community-based	language	memory	9	rs10869159	72268455	intergenic	GDA/LINC01504	T	C	0.377885	-0.02878	0.006875	4.24e-05	-0.002266	0.0007462	0.00317347	1.03e-06	1.37e-05	-0.0335	0.0077	1.99e-05	-0.001814	0.0007982	0.0261275	2.36e-06	7.22e-05	2.1e-06	0.0052502	2.64e-07
	all	language	memory	9	rs11791468	72268702	intergenic	GDA/LINC01504	G	A	0.384934	-0.02577	0.005658	8.97e-06	-0.001487	0.0005904	0.0135345	4.84e-07	6.9e-06	-0.02945	0.00631	5.81e-06	-0.001218	0.0006401	0.0636967	1.12e-06	1.94e-05	6.3e-07	0.0258227	3.41e-07
	community-based	language	memory	9	rs11791468	72268702	intergenic	GDA/LINC01504	G	A	0.378466	-0.02889	0.006876	3.98e-05	-0.002227	0.0007462	0.00373596	1.04e-06	1.46e-05	-0.0335	0.0077	1.99e-05	-0.001802	0.0007982	0.0271332	2.36e-06	7.31e-05	2e-06	0.00577069	2.75e-07
	all	language	memory	9	rs7863783	72269187	intergenic	GDA/LINC01504	C	T	0.384505	-0.02576	0.005658	9.04e-06	-0.001515	0.0005904	0.0118734	4.85e-07	6.39e-06	-0.02959	0.006309	5.23e-06	-0.001212	0.0006401	0.0650139	1.12e-06	1.77e-05	5.95e-07	0.0254961	3.19e-07
	community-based	language	memory	9	rs7863783	72269187	intergenic	GDA/LINC01504	C	T	0.378272	-0.02873	0.006875	4.37e-05	-0.002233	0.000746	0.00363483	1.04e-06	1.56e-05	-0.03364	0.007699	1.83e-05	-0.001799	0.000798	0.0273511	2.36e-06	6.79e-05	2.04e-06	0.00576424	2.8e-07
	all	language	memory	9	rs56962291	72269223	intergenic	GDA/LINC01504	GCTCCT	G	0.384094	-0.02589	0.005659	8.18e-06	-0.001495	0.0005905	0.0130555	4.84e-07	6.16e-06	-0.0298	0.006311	4.51e-06	-0.001218	0.0006403	0.0637795	1.12e-06	1.52e-05	5.1e-07	0.0256046	2.76e-07
	community-based	language	memory	9	rs56962291	72269223	intergenic	GDA/LINC01504	GCTCCT	G	0.377563	-0.02876	0.006876	4.31e-05	-0.002186	0.0007463	0.00442901	1.03e-06	1.76e-05	-0.03376	0.0077	1.72e-05	-0.001788	0.0007983	0.0283683	2.36e-06	6.44e-05	1.94e-06	0.00640896	2.93e-07
	community-based	language	memory	9	rs111858082	136134875	intergenic	LOC107987142/LHX3	A	G	0.0361702	-0.04884	0.01804	0.00810629	-0.005008	0.002005	0.0152339	5.98e-06	0.00306821	0.03096	0.02031	0.135013	0.003543	0.002142	0.105468	1.56e-05	0.15905	5.15e-05	7.13e-05	1.03e-07
	community-based	language	memory	9	rs113897443	136139411	intergenic	LOC107987142/LHX3	C	T	0.0359768	-0.0461	0.01808	0.0126474	-0.004628	0.002006	0.024993	6.12e-06	0.00651344	0.03207	0.02034	0.122123	0.003807	0.002143	0.0820834	1.57e-05	0.128433	7.49e-05	8.8e-05	1.8e-07
	community-based	language	memory	9	rs111620189	136145321	intergenic	LOC107987142/LHX3	T	G	0.0356545	-0.04828	0.01817	0.00936246	-0.004654	0.002013	0.024687	6.22e-06	0.00510336	0.02839	0.02043	0.173039	0.003643	0.002148	0.0969247	1.59e-05	0.172263	0.000117219	0.000122305	3.75e-07
	community-based	language	memory	9	rs75697287	136145648	intergenic	LOC107987142/LHX3	T	C	0.0356545	-0.04828	0.01817	0.00936246	-0.004654	0.002013	0.024687	6.22e-06	0.00510336	0.02839	0.02043	0.173039	0.003643	0.002148	0.0969247	1.59e-05	0.172263	0.000117219	0.000122305	3.75e-07
	community-based	language	memory	9	rs11790377	136146830	intergenic	LOC107987142/LHX3	T	C	0.0356545	-0.04828	0.01817	0.00936246	-0.004654	0.002013	0.024687	6.22e-06	0.00510336	0.02839	0.02043	0.173039	0.003643	0.002148	0.0969247	1.59e-05	0.172263	0.000117219	0.000122305	3.75e-07
	community-based	language	memory	9	rs111667387	136147292	intergenic	LOC107987142/LHX3	A	G	0.0357189	-0.04889	0.01816	0.00846822	-0.004578	0.002011	0.0269818	6.26e-06	0.00505039	0.02771	0.02042	0.183347	0.003776	0.002145	0.0848962	1.59e-05	0.162135	0.000119549	0.000106491	3.35e-07
	community-based	exec. func.	language	10	rs7081658	11657367	intergenic	LOC107984208/ECHDC3	A	G	0.210445	0.0404	0.008605	4.1e-06	0.002621	0.0008212	0.00163949	1.44e-06	1.47e-06	0.03607	0.008411	2.74e-05	0.001566	0.000898	0.0902056	1.63e-06	7.57e-05	7e-07	0.023979	3.54e-07
	community-based	exec. func.	memory	10	rs7081658	11657367	intergenic	LOC107984208/ECHDC3	A	G	0.210445	0.0404	0.008605	4.1e-06	0.002621	0.0008212	0.00163949	1.44e-06	1.47e-06	0.03393	0.009343	0.000369839	0.002702	0.0009532	0.00553013	3.64e-06	0.000511676	8.38e-06	0.000967014	2.11e-07
	community-based	exec. func.	language	10	rs7070729	11661428	intergenic	LOC107984208/ECHDC3	T	C	0.208639	0.04129	0.00862	2.61e-06	0.002485	0.0008233	0.00290338	1.41e-06	1.38e-06	0.0393	0.008413	4.92e-06	0.001557	0.0009	0.0927953	1.59e-06	1.46e-05	1.53e-07	0.0260235	8.76e-08
	community-based	exec. func.	memory	10	rs7070729	11661428	intergenic	LOC107984208/ECHDC3	T	C	0.208639	0.04129	0.00862	2.61e-06	0.002485	0.0008233	0.00290338	1.41e-06	1.38e-06	0.0381	0.009363	6.61e-05	0.00269	0.0009553	0.00585094	3.62e-06	0.000128045	1.36e-06	0.00136489	5.09e-08
	community-based	language	memory	10	rs7070729	11661428	intergenic	LOC107984208/ECHDC3	T	C	0.208639	0.0393	0.008413	4.92e-06	0.001557	0.0009	0.0927953	1.59e-06	1.46e-05	0.0381	0.009363	6.61e-05	0.00269	0.0009553	0.00585094	3.62e-06	0.000128045	1.38e-06	0.0279259	7.76e-07
	clinic-based	language	memory	11	rs1875776	11154799	intergenic	ZBED5-AS1/GALNT18	C	G	0.255302	-0.02546	0.0112	0.0240969	-0.004777	0.001076	1.11e-05	5.48e-07	7.23e-06	-0.04139	0.0129	0.00152359	-0.005575	0.001235	6.92e-06	4.75e-07	3.76e-07	0.0132641	1.34e-06	3.93e-07
	clinic-based	language	memory	11	rs11821418	11162945	intergenic	ZBED5-AS1/GALNT18	T	A	0.220599	-0.02622	0.01175	0.0268165	-0.005043	0.001135	1.09e-05	5.95e-07	7.74e-06	-0.03698	0.01353	0.00692363	-0.00563	0.001303	1.68e-05	5.43e-07	3.29e-06	0.0155733	2.26e-06	7.5e-07
	clinic-based	language	memory	11	rs952362	11164021	intergenic	ZBED5-AS1/GALNT18	C	T	0.255598	-0.02477	0.01121	0.0283439	-0.004807	0.001078	1.01e-05	5.44e-07	7.51e-06	-0.0414	0.01292	0.00154546	-0.00602	0.001238	1.28e-06	4.65e-07	7.65e-08	0.0169043	5.34e-07	2.01e-07
	clinic-based	language	memory	11	rs11043127	11165569	intergenic	ZBED5-AS1/GALNT18	A	G	0.220327	-0.02702	0.01176	0.0226198	-0.005095	0.001135	8.84e-06	6.02e-07	5.58e-06	-0.03782	0.01353	0.00574771	-0.005618	0.001303	1.75e-05	5.53e-07	2.93e-06	0.0126709	2.07e-06	5.73e-07
	all	language	memory	11	rs7232	60173126	exonic	MS4A6A	A	T	0.360885	0.01588	0.005678	0.00639553	0.002356	0.0005953	0.000104333	4.54e-07	3.61e-05	0.0265	0.00636	5.19e-05	0.0028	0.0006488	2.6e-05	1.11e-06	9.43e-07	0.000588454	7.7e-06	1.23e-07
	community-based	exec. func.	memory	11	rs34072109	61920449	promoter	RAB3IL1	CTCTA	C	0.374984	0.02688	0.007064	0.000189099	0.001968	0.0006922	0.00503307	9.15e-07	7.87e-05	0.0302	0.00768	0.000115471	0.002537	0.0008014	0.00194552	2.35e-06	9.99e-05	2.15e-05	0.00097935	5.25e-07
	community-based	language	memory	12	rs1982663	66801907	intronic	GRIP1	T	G	0.10374	0.04688	0.01079	2.15e-05	0.003231	0.001159	0.0067584	2.5e-06	1.25e-05	0.05836	0.01205	2.05e-06	0.002195	0.001239	0.0829294	5.78e-06	9.6e-06	3.51e-07	0.0245629	1.85e-07
	clinic-based	exec. func.	language	12	rs11111346	102709530	intergenic	IGF1/LINC00485	G	A	0.310989	-0.0241	0.01027	0.020071	0.002164	0.001003	0.0324164	1.84e-07	0.0061815	0.0206	0.01059	0.0535893	0.001695	0.001019	0.0996259	4.1e-07	0.0444126	2.55e-07	0.0514412	2.56e-07
	clinic-based	exec. func.	language	12	rs2860023	102712211	intergenic	IGF1/LINC00485	C	G	0.260023	-0.02426	0.01083	0.0264573	0.002202	0.001053	0.0381313	1.94e-07	0.00911301	0.02017	0.01118	0.0734347	0.002107	0.00107	0.0512526	4.56e-07	0.0337482	1.25e-06	0.0313981	7.79e-07
	clinic-based	exec. func.	language	12	rs12309612	102723896	intergenic	IGF1/LINC00485	A	G	0.28956	-0.02437	0.01049	0.0213488	0.001863	0.001025	0.0715213	1.74e-07	0.0129417	0.02134	0.01082	0.0503505	0.001462	0.001042	0.164844	4.12e-07	0.06134	2.48e-07	0.107684	4.55e-07
	community-based	exec. func.	memory	13	rs426675	42248435	intergenic	DGKH/NONE	A	T	0.227273	0.02346	0.008322	0.00568093	0.002624	0.0008104	0.0014012	1.27e-06	0.000473593	0.03397	0.009098	0.000251313	0.00447	0.0009449	3.65e-06	3.33e-06	2.01e-06	0.000549575	2.72e-05	3.85e-07
	community-based	exec. func.	memory	13	rs73226140	76162795	intergenic	LINC00561/KCTD12	G	C	0.0128081	-0.07562	0.03435	0.0307907	-0.01411	0.003483	6.42e-05	3.11e-05	0.000153269	-0.1301	0.03708	0.000581382	-0.01924	0.003915	1.51e-06	5.73e-05	1.62e-06	0.00511212	7.76e-07	9.9e-08
	community-based	language	memory	14	rs73270952	33575369	intronic	NPAS3	G	A	0.0880077	-0.01838	0.01183	0.128659	-0.0009755	0.001264	0.453361	3.42e-06	0.275162	0.02497	0.01307	0.0610413	0.005228	0.001347	0.000145442	7.31e-06	0.000564937	0.000880058	3.22e-05	6.98e-07
	community-based	language	memory	14	rs73270956	33576220	intronic	NPAS3	C	A	0.088588	-0.02183	0.01183	0.0711353	-0.001775	0.001268	0.173811	3.27e-06	0.109633	0.02426	0.01309	0.0691937	0.004733	0.001351	0.000606099	7.23e-06	0.0021227	0.00035918	4.08e-06	4.22e-08
	community-based	language	memory	14	rs73270964	33579236	intronic	NPAS3	G	C	0.0829787	-0.01975	0.01217	0.112501	-0.001817	0.001302	0.175136	3.58e-06	0.155237	0.0233	0.01344	0.0891692	0.00426	0.001386	0.00262743	7.76e-06	0.00843243	0.00126932	2.45e-05	7.57e-07
	community-based	language	memory	14	rs73270968	33579308	intronic	NPAS3	G	A	0.0824629	-0.01512	0.01221	0.225888	-0.001567	0.001306	0.243717	3.59e-06	0.299414	0.02817	0.01348	0.0404643	0.004679	0.001391	0.000993812	7.79e-06	0.0028485	0.0015811	2.16e-05	8.21e-07
	community-based	language	memory	15	rs4447381	37618058	intergenic	MEIS2/TMCO5A	C	T	0.49755	0.01818	0.006676	0.00774173	0.001635	0.0007258	0.0286212	9.32e-07	0.00536601	-0.01811	0.007498	0.0178762	-0.0006915	0.0007766	0.383484	2.22e-06	0.0564685	5.48e-07	0.00387293	5.5e-08
	community-based	language	memory	15	rs4360876	37618195	intergenic	MEIS2/TMCO5A	A	T	0.497486	0.01824	0.006678	0.00755986	0.001638	0.000726	0.0283739	9.33e-07	0.00522914	-0.0182	0.007501	0.0173602	-0.0007027	0.0007768	0.375951	2.22e-06	0.0550674	4.95e-07	0.00363354	4.71e-08
	clinic-based	exec. func.	language	15	rs35319282	58260672	intergenic	AQP9/LIPC	C	G	0.102724	0.06193	0.01568	9.11e-05	0.004278	0.001494	0.00452297	7.52e-07	1.16e-05	0.05918	0.01609	0.000262721	0.005056	0.001507	0.00089607	1.26e-06	9.06e-06	4.98e-05	0.000779535	9.45e-07
	clinic-based	exec. func.	memory	15	rs28507001	99026507	intronic	LUNAR1	C	T	0.0897721	-0.04424	0.01661	0.00831722	-0.006612	0.001642	6.53e-05	5.18e-07	1.27e-05	-0.05685	0.01975	0.00445436	-0.007653	0.00191	6.59e-05	1.22e-06	8.17e-06	0.00360608	8.42e-06	7.11e-07
	community-based	language	memory	16	rs74537027	27501021	intronic	GTF3C1	C	T	0.0224371	-0.07473	0.0222	0.000994853	-0.007518	0.002615	0.0052182	1.07e-05	0.000260949	-0.09184	0.02558	0.000431164	-0.01216	0.002774	1.78e-05	2.61e-05	8.31e-06	0.000125197	0.000203101	6.43e-07
	community-based	language	memory	16	rs118143881	27512291	intronic	GTF3C1	T	C	0.0223727	-0.07472	0.02221	0.00100168	-0.007514	0.002615	0.00524223	1.06e-05	0.00026238	-0.09203	0.02558	0.000419475	-0.01216	0.002775	1.8e-05	2.61e-05	8.22e-06	0.00012389	0.000204627	6.41e-07
	community-based	language	memory	16	rs17788742	27523582	intronic	GTF3C1	G	A	0.0223727	-0.07579	0.02222	0.000850947	-0.007621	0.002617	0.00466425	1.07e-05	0.000210122	-0.09377	0.02559	0.000327134	-0.01227	0.002777	1.53e-05	2.61e-05	6.25e-06	9.54e-05	0.000169718	4.2e-07
	community-based	language	memory	16	rs117542797	27564101	intronic	KATNIP	A	G	0.0223082	-0.07439	0.02223	0.00106571	-0.007458	0.002619	0.00566231	1.07e-05	0.000295905	-0.09372	0.02561	0.000333112	-0.01197	0.002778	2.47e-05	2.61e-05	9.1e-06	0.000114354	0.000241587	6.95e-07
	community-based	language	memory	16	rs17506193	27580569	intronic	KATNIP	T	C	0.0221793	-0.07579	0.02229	0.000883575	-0.007421	0.002633	0.0061747	1.06e-05	0.000262771	-0.09425	0.02568	0.000320005	-0.01219	0.002793	1.94e-05	2.6e-05	7.15e-06	9.69e-05	0.000258781	6.34e-07
	community-based	language	memory	16	rs17584868	27616430	intronic	KATNIP	G	A	0.0219213	-0.07479	0.02248	0.00113959	-0.007824	0.00267	0.00441255	1.05e-05	0.000241127	-0.09586	0.02589	0.000283062	-0.01337	0.002831	3.79e-06	2.61e-05	1.69e-06	0.000110621	0.000123208	3.57e-07
	clinic-based	exec. func.	memory	16	rs11861390	28257486	intergenic	XPO6/SBK1	C	A	0.324386	0.02039	0.01025	0.048731	-0.0004517	0.0009907	0.651215	2e-07	0.126671	-0.03044	0.01216	0.0133853	0.0001205	0.001151	0.916955	3.7e-07	0.0440956	1.36e-07	0.702343	8.64e-07
	clinic-based	exec. func.	memory	16	rs11861427	28257592	intergenic	XPO6/SBK1	G	A	0.324163	0.02056	0.01025	0.0468813	-0.0004802	0.0009907	0.630802	1.99e-07	0.120769	-0.03078	0.01216	0.0123852	7.51e-05	0.001152	0.948217	3.7e-07	0.0413822	1.02e-07	0.7219	6.58e-07
	all	exec. func.	language	16	rs13329990	78437806	intronic	WWOX	T	C	0.035288	0.01649	0.01579	0.306169	0.006458	0.0015	2.05e-05	2.95e-06	0.000102323	0.032	0.01571	0.0470385	0.008042	0.001587	6.75e-07	3.75e-06	1.55e-06	0.234473	2.56e-07	8.45e-07
	all	exec. func.	language	16	rs11862902	78441305	intronic	WWOX	A	C	0.0355382	0.01487	0.01571	0.353686	0.006462	0.001489	1.76e-05	2.88e-06	9.22e-05	0.03342	0.01562	0.0369759	0.007958	0.001576	7.39e-07	3.69e-06	1.45e-06	0.321243	2.34e-07	9.6e-07
	clinic-based	exec. func.	language	16	rs117902527	81848730	intronic	PLCG2	G	A	0.0616689	0.06257	0.01972	0.00166836	-0.00312	0.001908	0.104941	1.11e-06	0.0016241	0.0652	0.02027	0.00141475	0.005178	0.001929	0.00787688	1.59e-06	0.00024366	0.000715844	6.72e-06	1.3e-07
	community-based	exec. func.	memory	16	rs4782567	83946901	intergenic	MLYCD/OSGIN1	T	C	0.387298	0.02224	0.007084	0.00206988	0.002672	0.0006895	0.000131729	8.9e-07	2.99e-05	0.02922	0.007707	0.000201311	0.003094	0.0007991	0.000150913	2.33e-06	2.77e-05	0.000187964	1.62e-05	8.61e-08
	community-based	exec. func.	memory	16	rs4782862	83947098	intergenic	MLYCD/OSGIN1	G	C	0.37724	0.02401	0.007106	0.00091692	0.002529	0.0006917	0.000309656	8.93e-07	3.23e-05	0.03053	0.007729	0.000107518	0.002902	0.0008019	0.000397124	2.35e-06	3.43e-05	6.98e-05	5.35e-05	1.05e-07
	community-based	exec. func.	memory	16	rs11149613	83947544	intergenic	MLYCD/OSGIN1	C	T	0.391618	0.02373	0.007045	0.000951252	0.002704	0.0006866	0.00010219	8.79e-07	1.33e-05	0.02867	0.007666	0.000245507	0.00308	0.0007959	0.00015212	2.3e-06	3.17e-05	0.000106516	1.39e-05	4.35e-08
	community-based	exec. func.	memory	16	rs12447050	83947805	intergenic	MLYCD/OSGIN1	C	T	0.390909	0.02358	0.007045	0.00102464	0.002743	0.0006864	8.06e-05	8.79e-07	1.16e-05	0.02938	0.007665	0.000171139	0.003024	0.0007958	0.000199867	2.31e-06	3e-05	9.49e-05	1.46e-05	4.09e-08
	community-based	exec. func.	memory	16	rs8052798	83948403	intergenic	MLYCD/OSGIN1	C	T	0.39078	0.02309	0.007045	0.00130246	0.002745	0.0006865	7.99e-05	8.81e-07	1.39e-05	0.02951	0.007667	0.00016075	0.003013	0.0007959	0.000211232	2.31e-06	2.98e-05	0.000113071	1.51e-05	4.99e-08
	community-based	exec. func.	memory	16	rs8053223	83948452	intergenic	MLYCD/OSGIN1	G	A	0.382592	0.02227	0.007075	0.00201443	0.002604	0.0006878	0.000187629	8.9e-07	3.97e-05	0.02967	0.007692	0.000155589	0.00293	0.0007972	0.000321603	2.32e-06	3.9e-05	0.000165365	3.39e-05	1.54e-07
	community-based	exec. func.	memory	16	rs8057058	83948585	intergenic	MLYCD/OSGIN1	A	G	0.381431	0.02221	0.00708	0.00208674	0.002698	0.0006884	0.000110375	8.93e-07	2.62e-05	0.03007	0.007701	0.000128936	0.002908	0.0007979	0.000360948	2.33e-06	3.7e-05	0.000159122	2.71e-05	1.2e-07
	community-based	exec. func.	memory	16	rs57080409	83948643	intergenic	MLYCD/OSGIN1	G	A	0.381754	0.02243	0.00708	0.00188303	0.002704	0.0006884	0.000106549	8.94e-07	2.36e-05	0.03032	0.007701	0.000113242	0.002918	0.000798	0.000345014	2.33e-06	3.27e-05	0.000137311	2.57e-05	9.94e-08
	community-based	exec. func.	memory	16	rs4782863	83948855	intergenic	MLYCD/OSGIN1	A	G	0.349838	0.02173	0.007248	0.00326843	0.00244	0.0007008	0.000592652	9.32e-07	0.000149909	0.02998	0.007881	0.000191598	0.002998	0.0008134	0.00030925	2.45e-06	4.52e-05	0.000284902	7.06e-05	5.14e-07
	community-based	exec. func.	memory	16	rs4782864	83949355	intergenic	MLYCD/OSGIN1	C	T	0.391876	0.02135	0.007053	0.00298034	0.002815	0.0006874	5.34e-05	8.77e-07	1.79e-05	0.02862	0.007671	0.000254072	0.003097	0.0007966	0.000141723	2.31e-06	3.08e-05	0.000289165	8.95e-06	7.31e-08
	community-based	exec. func.	memory	16	rs4782865	83949466	intergenic	MLYCD/OSGIN1	C	T	0.393101	0.02002	0.007051	0.00534376	0.002803	0.0006882	5.86e-05	8.79e-07	2.99e-05	0.02819	0.007673	0.000315511	0.00302	0.0007974	0.000209884	2.31e-06	4.74e-05	0.000554587	1.27e-05	1.87e-07
	community-based	exec. func.	memory	16	rs62045882	83950287	intergenic	MLYCD/OSGIN1	C	T	0.362411	0.02162	0.007177	0.00312308	0.002601	0.0006976	0.0002347	9.18e-07	6.68e-05	0.02892	0.007809	0.00028217	0.003371	0.0008092	4.56e-05	2.41e-06	1.48e-05	0.000314698	1.2e-05	1.05e-07
	community-based	exec. func.	memory	16	rs4782570	83952220	intergenic	MLYCD/OSGIN1	G	A	0.347002	0.02077	0.007221	0.00477453	0.002327	0.000705	0.0011285	9.12e-07	0.000326813	0.03077	0.007847	0.000120692	0.003067	0.0008172	0.000239447	2.41e-06	2.59e-05	0.000366894	0.000100423	9.09e-07
	community-based	exec. func.	memory	16	rs12929317	83952876	promoter	OSGIN1	A	G	0.347131	0.02069	0.007223	0.0049508	0.002318	0.0007051	0.00118151	9.13e-07	0.0003486	0.03077	0.007847	0.000120692	0.003066	0.0008172	0.000240572	2.41e-06	2.61e-05	0.000382071	0.00010451	9.8e-07
	community-based	exec. func.	memory	16	rs12930489	83952879	promoter	OSGIN1	T	G	0.347131	0.02069	0.007223	0.0049508	0.002318	0.0007051	0.00118151	9.13e-07	0.0003486	0.03077	0.007847	0.000120692	0.003066	0.0008172	0.000240572	2.41e-06	2.61e-05	0.000382071	0.00010451	9.8e-07
	community-based	exec. func.	memory	16	rs12930515	83952915	promoter	OSGIN1	T	C	0.347067	0.02069	0.007223	0.0049508	0.002318	0.0007051	0.00118151	9.13e-07	0.0003486	0.03077	0.007847	0.000120692	0.003066	0.0008172	0.000240572	2.41e-06	2.61e-05	0.000382071	0.00010451	9.8e-07
	community-based	exec. func.	memory	16	rs12929571	83952970	promoter	OSGIN1	C	T	0.347067	0.02069	0.007223	0.0049508	0.002318	0.0007051	0.00118151	9.13e-07	0.0003486	0.03077	0.007847	0.000120692	0.003066	0.0008172	0.000240572	2.41e-06	2.61e-05	0.000382071	0.00010451	9.8e-07
	community-based	exec. func.	memory	16	rs12929854	83953031	promoter	OSGIN1	G	C	0.347453	0.02107	0.007224	0.00421728	0.002334	0.0007053	0.00109554	9.14e-07	0.000290799	0.03055	0.007849	0.000135493	0.003046	0.0008174	0.000265065	2.41e-06	3.03e-05	0.000331146	0.000103288	8.48e-07
	community-based	exec. func.	memory	17	rs9895770	66538700	intronic	PRKCA	T	G	0.24107	0.03212	0.008142	0.000108714	0.003097	0.0007893	0.000108385	1.22e-06	2.69e-06	0.03078	0.008838	0.000638478	0.002502	0.0009158	0.00749591	3.15e-06	0.00084697	5.17e-05	0.000489757	6.36e-07
	community-based	language	memory	17	rs2028551	80137100	intronic	EIF4A3	A	G	0.136364	-0.005641	0.009507	0.561735	-0.002089	0.001045	0.0521092	1.77e-06	0.133142	0.03614	0.01073	0.000958636	0.002547	0.001132	0.0276527	4.36e-06	0.00203064	0.000460111	4.17e-05	4.89e-07
	community-based	exec. func.	memory	18	rs8090786	53859568	intergenic	LINC01919/MBD2	T	C	0.0476467	0.02434	0.0164	0.145381	0.003918	0.001593	0.0152467	4.53e-06	0.0287819	-0.01142	0.01771	0.527224	-0.005029	0.001843	0.00756918	1.23e-05	0.0234255	0.0471685	4.49e-07	4.11e-07
	all	exec. func.	memory	18	rs186287813	61312788	intergenic	MC4R/CDH20	G	C	0.0797241	-0.03854	0.01027	0.000235916	-0.002956	0.0009948	0.00328405	1.07e-06	3.83e-05	-0.04137	0.01132	0.000385926	-0.003749	0.001147	0.00144672	3.25e-06	8.13e-05	6.4e-05	0.000640573	9.99e-07
	community-based	language	memory	18	rs2941813	78669839	intergenic	LINC01029/SALL3	C	A	0.48414	-0.02872	0.00673	3e-05	-0.002264	0.000736	0.002802	9.06e-07	7.8e-06	-0.02638	0.007578	0.00064207	-0.002349	0.0007905	0.00363307	2.23e-06	0.00051471	2.37e-05	0.00093172	5.51e-07
	all	exec. func.	language	19	rs11882996	35678383	UTR3	UPK1A	G	A	0.169633	0.02469	0.007467	0.00119554	0.003138	0.0007234	1.77e-05	6.68e-07	2.25e-06	0.02155	0.007378	0.00440277	0.00272	0.0007645	0.00048607	8.1e-07	0.000111884	0.000880847	1.79e-05	4.01e-07
	all	exec. func.	memory	19	rs11882996	35678383	UTR3	UPK1A	G	A	0.169633	0.02469	0.007467	0.00119554	0.003138	0.0007234	1.77e-05	6.68e-07	2.25e-06	0.02872	0.008238	0.000709055	0.002719	0.0008322	0.00145298	1.87e-06	0.000153924	0.000260705	4.97e-05	3.39e-07
	community-based	exec. func.	memory	19	rs11882996	35678383	UTR3	UPK1A	G	A	0.169955	0.03225	0.00926	0.000633687	0.002701	0.0008983	0.00301316	1.49e-06	0.000140817	0.04011	0.01006	9.26e-05	0.003484	0.001044	0.00108987	3.96e-06	5.73e-05	4.76e-05	0.000482716	5.8e-07
	all	exec. func.	language	19	rs11880276	35678587	downstream	UPK1A	T	C	0.169561	0.02481	0.007469	0.00113466	0.003134	0.0007235	1.82e-05	6.66e-07	2.19e-06	0.0218	0.007382	0.00398636	0.002714	0.0007647	0.000501952	8.07e-07	0.00010576	0.00079303	1.87e-05	3.78e-07
	all	exec. func.	memory	19	rs11880276	35678587	downstream	UPK1A	T	C	0.169561	0.02481	0.007469	0.00113466	0.003134	0.0007235	1.82e-05	6.66e-07	2.19e-06	0.02854	0.008241	0.00076931	0.002732	0.0008323	0.00138024	1.87e-06	0.000157581	0.000263617	4.74e-05	3.27e-07
	community-based	exec. func.	memory	19	rs11880276	35678587	downstream	UPK1A	T	C	0.169761	0.03224	0.009265	0.000640477	0.002704	0.0008984	0.00298425	1.48e-06	0.000140333	0.03988	0.01006	0.000101554	0.003501	0.001044	0.0010301	3.96e-06	5.97e-05	5.02e-05	0.000464951	5.89e-07
	all	exec. func.	language	19	rs73602811	35678946	downstream	UPK1A	G	A	0.169668	0.02478	0.007467	0.00114696	0.003114	0.0007234	2.05e-05	6.68e-07	2.46e-06	0.02163	0.007381	0.00427433	0.002695	0.0007648	0.000550497	8.1e-07	0.000121712	0.000843601	2.14e-05	4.56e-07
	all	exec. func.	memory	19	rs73602811	35678946	downstream	UPK1A	G	A	0.169668	0.02478	0.007467	0.00114696	0.003114	0.0007234	2.05e-05	6.68e-07	2.46e-06	0.02857	0.008241	0.000759514	0.002663	0.0008323	0.00182105	1.87e-06	0.000191263	0.000263579	6.67e-05	4.53e-07
	community-based	exec. func.	memory	19	rs73602811	35678946	downstream	UPK1A	G	A	0.169955	0.03239	0.009261	0.000600846	0.002666	0.0008985	0.00341918	1.49e-06	0.000148074	0.03965	0.01006	0.000111348	0.003401	0.001044	0.00143051	3.96e-06	7.86e-05	4.98e-05	0.000616171	7.6e-07
	all	exec. func.	language	19	rs58371658	35679535	intergenic	UPK1A/ZBTB32	G	A	0.169668	0.02424	0.007467	0.00146824	0.003105	0.0007235	2.18e-05	6.69e-07	3.17e-06	0.02102	0.007379	0.00548043	0.00263	0.0007646	0.000745015	8.11e-07	0.000190576	0.00115785	2.93e-05	8.24e-07
	all	exec. func.	memory	19	rs58371658	35679535	intergenic	UPK1A/ZBTB32	G	A	0.169668	0.02424	0.007467	0.00146824	0.003105	0.0007235	2.18e-05	6.69e-07	3.17e-06	0.02807	0.008241	0.000938928	0.002663	0.0008323	0.00182105	1.87e-06	0.00022521	0.000352176	6.78e-05	6.03e-07
	community-based	exec. func.	memory	19	rs58371658	35679535	intergenic	UPK1A/ZBTB32	G	A	0.169955	0.03212	0.00926	0.000666509	0.002689	0.0008984	0.0031482	1.49e-06	0.000151842	0.03947	0.01006	0.000119628	0.003457	0.001044	0.00119143	3.96e-06	7.41e-05	5.61e-05	0.000523802	7.31e-07
	all	exec. func.	language	19	rs57698702	35679559	intergenic	UPK1A/ZBTB32	G	A	0.169633	0.02424	0.007469	0.00147256	0.003106	0.0007235	2.16e-05	6.69e-07	3.15e-06	0.02106	0.007381	0.0054045	0.002628	0.0007646	0.000751983	8.1e-07	0.000190669	0.00114606	2.95e-05	8.21e-07
	all	exec. func.	memory	19	rs57698702	35679559	intergenic	UPK1A/ZBTB32	G	A	0.169633	0.02424	0.007469	0.00147256	0.003106	0.0007235	2.16e-05	6.69e-07	3.15e-06	0.02811	0.008241	0.000923244	0.002658	0.0008323	0.00185755	1.87e-06	0.000225761	0.000349508	6.92e-05	6.11e-07
	community-based	exec. func.	memory	19	rs57698702	35679559	intergenic	UPK1A/ZBTB32	G	A	0.16989	0.03213	0.009264	0.000667511	0.00269	0.0008984	0.00313702	1.49e-06	0.000151244	0.03952	0.01006	0.000117272	0.003451	0.001044	0.00121516	3.96e-06	7.41e-05	5.57e-05	0.000527942	7.3e-07
	all	exec. func.	language	19	rs57598963	35679561	intergenic	UPK1A/ZBTB32	A	G	0.169418	0.02421	0.007471	0.00149706	0.003093	0.0007238	2.36e-05	6.7e-07	3.46e-06	0.0213	0.007383	0.00491091	0.002616	0.0007649	0.000798869	8.11e-07	0.000185877	0.00106789	3.23e-05	8.39e-07
	all	exec. func.	memory	19	rs57598963	35679561	intergenic	UPK1A/ZBTB32	A	G	0.169418	0.02421	0.007471	0.00149706	0.003093	0.0007238	2.36e-05	6.7e-07	3.46e-06	0.02849	0.008243	0.000788217	0.002666	0.0008327	0.00180865	1.87e-06	0.000195329	0.000323601	6.89e-05	5.66e-07
	community-based	exec. func.	memory	19	rs57598963	35679561	intergenic	UPK1A/ZBTB32	A	G	0.169632	0.03231	0.009268	0.000625815	0.002675	0.000899	0.00332957	1.49e-06	0.000150205	0.04007	0.01006	9.41e-05	0.003449	0.001044	0.00122316	3.96e-06	6.3e-05	4.75e-05	0.000554797	6.58e-07
	all	exec. func.	language	19	rs73602813	35681398	intergenic	UPK1A/ZBTB32	T	G	0.168954	0.02462	0.007474	0.00124777	0.003107	0.000724	2.18e-05	6.71e-07	2.79e-06	0.02138	0.007388	0.00478035	0.002584	0.0007652	0.000930063	8.13e-07	0.000207114	0.000961065	3.66e-05	8.56e-07
	all	exec. func.	memory	19	rs73602813	35681398	intergenic	UPK1A/ZBTB32	T	G	0.168954	0.02462	0.007474	0.00124777	0.003107	0.000724	2.18e-05	6.71e-07	2.79e-06	0.02871	0.008249	0.000723907	0.002628	0.000833	0.00210927	1.88e-06	0.000205926	0.000271689	8e-05	5.54e-07
	community-based	exec. func.	memory	19	rs73602813	35681398	intergenic	UPK1A/ZBTB32	T	G	0.169761	0.03227	0.00926	0.000628773	0.002613	0.0008986	0.00412049	1.49e-06	0.000176895	0.03961	0.01006	0.00011314	0.0034	0.001044	0.00143515	3.96e-06	7.98e-05	5.21e-05	0.000713311	9.08e-07
	all	exec. func.	language	19	rs11882596	35682421	intergenic	UPK1A/ZBTB32	C	T	0.168989	0.02465	0.007475	0.00123259	0.003177	0.0007239	1.41e-05	6.72e-07	1.89e-06	0.02135	0.007388	0.00483968	0.002658	0.0007652	0.00065998	8.14e-07	0.000156917	0.000965648	2.22e-05	5.36e-07
	all	exec. func.	memory	19	rs11882596	35682421	intergenic	UPK1A/ZBTB32	C	T	0.168989	0.02465	0.007475	0.00123259	0.003177	0.0007239	1.41e-05	6.72e-07	1.89e-06	0.0289	0.008247	0.000665145	0.002702	0.000833	0.00157245	1.88e-06	0.000156047	0.00025693	5.07e-05	3.41e-07
	community-based	exec. func.	memory	19	rs11882596	35682421	intergenic	UPK1A/ZBTB32	C	T	0.169826	0.03211	0.00926	0.000669098	0.002669	0.0008984	0.00337959	1.49e-06	0.000160376	0.03962	0.01006	0.00011269	0.003448	0.001044	0.00122718	3.96e-06	7.21e-05	5.47e-05	0.000562255	7.62e-07
	all	exec. func.	language	19	rs79487382	35682545	intergenic	UPK1A/ZBTB32	C	A	0.168864	0.02454	0.007479	0.00130404	0.003142	0.0007242	1.77e-05	6.72e-07	2.41e-06	0.02143	0.007388	0.00468292	0.002624	0.0007653	0.000774691	8.14e-07	0.000175187	0.000963996	2.83e-05	6.72e-07
	all	exec. func.	memory	19	rs79487382	35682545	intergenic	UPK1A/ZBTB32	C	A	0.168864	0.02454	0.007479	0.00130404	0.003142	0.0007242	1.77e-05	6.72e-07	2.41e-06	0.02883	0.008249	0.000687565	0.002667	0.0008331	0.00181067	1.88e-06	0.000176951	0.000272269	6.34e-05	4.45e-07
	community-based	exec. func.	memory	19	rs79487382	35682545	intergenic	UPK1A/ZBTB32	C	A	0.169697	0.03215	0.009268	0.000665928	0.002664	0.000899	0.00346145	1.49e-06	0.000162924	0.03981	0.01006	0.000104446	0.00344	0.001044	0.00125979	3.96e-06	6.95e-05	5.26e-05	0.000580881	7.56e-07
	all	exec. func.	language	19	rs76988450	35682551	intergenic	UPK1A/ZBTB32	A	C	0.168864	0.02438	0.007477	0.00139839	0.003134	0.0007242	1.86e-05	6.73e-07	2.66e-06	0.02141	0.007388	0.00472167	0.002616	0.0007654	0.000805215	8.14e-07	0.00018165	0.00100222	2.99e-05	7.35e-07
	all	exec. func.	memory	19	rs76988450	35682551	intergenic	UPK1A/ZBTB32	A	C	0.168864	0.02438	0.007477	0.00139839	0.003134	0.0007242	1.86e-05	6.73e-07	2.66e-06	0.02865	0.00825	0.000743843	0.002648	0.0008332	0.00195455	1.88e-06	0.000198411	0.000298707	7.02e-05	5.34e-07
	community-based	exec. func.	memory	19	rs76988450	35682551	intergenic	UPK1A/ZBTB32	A	C	0.169632	0.03203	0.009269	0.0006985	0.002657	0.000899	0.00354782	1.49e-06	0.000172761	0.03963	0.01007	0.000114017	0.003425	0.001044	0.00132309	3.97e-06	7.59e-05	5.7e-05	0.000607787	8.52e-07
	community-based	exec. func.	memory	19	rs12609134	35682876	intergenic	UPK1A/ZBTB32	T	C	0.157512	0.03235	0.009532	0.000869822	0.002774	0.0009237	0.00304865	1.56e-06	0.000181933	0.04086	0.01035	0.000108488	0.003533	0.001075	0.00129692	4.17e-06	7.12e-05	6.7e-05	0.000535198	8.81e-07
	all	exec. func.	language	19	rs4806192	35683274	intergenic	UPK1A/ZBTB32	C	T	0.169597	0.02438	0.007467	0.0013778	0.003133	0.0007235	1.83e-05	6.69e-07	2.59e-06	0.02097	0.007379	0.00559286	0.002662	0.0007646	0.00064137	8.1e-07	0.000171119	0.00114497	2.37e-05	6.68e-07
	all	exec. func.	memory	19	rs4806192	35683274	intergenic	UPK1A/ZBTB32	C	T	0.169597	0.02438	0.007467	0.0013778	0.003133	0.0007235	1.83e-05	6.69e-07	2.59e-06	0.0281	0.008242	0.000928474	0.002669	0.0008324	0.00178038	1.87e-06	0.000219768	0.00033513	6.29e-05	5.36e-07
	community-based	exec. func.	memory	19	rs4806192	35683274	intergenic	UPK1A/ZBTB32	C	T	0.169955	0.03212	0.00926	0.000666509	0.002689	0.0008984	0.0031482	1.49e-06	0.000151842	0.03947	0.01006	0.000119628	0.003457	0.001044	0.00119143	3.96e-06	7.41e-05	5.61e-05	0.000523802	7.31e-07
	all	exec. func.	memory	19	rs4806193	35683294	intergenic	UPK1A/ZBTB32	T	C	0.169597	0.02365	0.007469	0.00191805	0.003112	0.0007233	2.07e-05	6.7e-07	3.76e-06	0.02798	0.008241	0.000975122	0.002665	0.0008324	0.00180893	1.88e-06	0.000231125	0.000433468	6.64e-05	7.18e-07
	all	exec. func.	language	19	rs75951272	35685424	intergenic	UPK1A/ZBTB32	G	A	0.169597	0.02472	0.007468	0.00118094	0.003133	0.0007236	1.84e-05	6.68e-07	2.29e-06	0.02109	0.007379	0.00532645	0.002655	0.0007647	0.000663906	8.09e-07	0.000169452	0.00102757	2.46e-05	6.24e-07
	all	exec. func.	memory	19	rs75951272	35685424	intergenic	UPK1A/ZBTB32	G	A	0.169597	0.02472	0.007468	0.00118094	0.003133	0.0007236	1.84e-05	6.68e-07	2.29e-06	0.02861	0.008243	0.000748853	0.002683	0.0008326	0.00168804	1.87e-06	0.000178516	0.00026668	5.93e-05	4.1e-07
	community-based	exec. func.	memory	19	rs75951272	35685424	intergenic	UPK1A/ZBTB32	G	A	0.16989	0.03263	0.009263	0.000548438	0.002686	0.0008986	0.00318873	1.49e-06	0.000129952	0.04008	0.01006	9.37e-05	0.003472	0.001044	0.00113398	3.96e-06	5.98e-05	4.25e-05	0.000515254	5.53e-07
	all	exec. func.	language	19	rs73602816	35686262	intergenic	UPK1A/ZBTB32	A	G	0.169579	0.02478	0.00747	0.00115225	0.003133	0.0007236	1.84e-05	6.67e-07	2.24e-06	0.02127	0.007381	0.00496001	0.002643	0.0007649	0.000704569	8.08e-07	0.000167391	0.000956885	2.61e-05	6.18e-07
	all	exec. func.	memory	19	rs73602816	35686262	intergenic	UPK1A/ZBTB32	A	G	0.169579	0.02478	0.00747	0.00115225	0.003133	0.0007236	1.84e-05	6.67e-07	2.24e-06	0.02876	0.008243	0.000702215	0.002683	0.0008326	0.00168804	1.87e-06	0.00017016	0.000252773	5.93e-05	3.89e-07
	community-based	exec. func.	memory	19	rs73602816	35686262	intergenic	UPK1A/ZBTB32	A	G	0.16989	0.03263	0.009263	0.000548438	0.002686	0.0008986	0.00318873	1.49e-06	0.000129952	0.04008	0.01006	9.37e-05	0.003472	0.001044	0.00113398	3.96e-06	5.98e-05	4.25e-05	0.000515254	5.53e-07
	all	exec. func.	language	19	rs2311869	35686632	intergenic	UPK1A/ZBTB32	A	G	0.16949	0.02459	0.00747	0.00125743	0.003142	0.0007236	1.74e-05	6.68e-07	2.28e-06	0.02109	0.007381	0.00533887	0.00263	0.0007649	0.000748601	8.09e-07	0.000187339	0.00105786	2.72e-05	7.05e-07
	all	exec. func.	memory	19	rs2311869	35686632	intergenic	UPK1A/ZBTB32	A	G	0.16949	0.02459	0.00747	0.00125743	0.003142	0.0007236	1.74e-05	6.68e-07	2.28e-06	0.02842	0.008245	0.000814442	0.00264	0.0008326	0.0020021	1.87e-06	0.000215826	0.000292066	7.08e-05	5.28e-07
	community-based	exec. func.	memory	19	rs2311869	35686632	intergenic	UPK1A/ZBTB32	A	G	0.16989	0.03263	0.009263	0.000548438	0.002686	0.0008986	0.00318873	1.49e-06	0.000129952	0.04008	0.01006	9.37e-05	0.003472	0.001044	0.00113398	3.96e-06	5.98e-05	4.25e-05	0.000515254	5.53e-07
	all	exec. func.	language	19	rs113878408	35686844	intergenic	UPK1A/ZBTB32	T	C	0.169436	0.02447	0.00747	0.00132836	0.003136	0.0007236	1.8e-05	6.68e-07	2.47e-06	0.02112	0.007381	0.00527397	0.002634	0.0007649	0.000734788	8.09e-07	0.000182988	0.00107251	2.7e-05	7.1e-07
	all	exec. func.	memory	19	rs113878408	35686844	intergenic	UPK1A/ZBTB32	T	C	0.169436	0.02447	0.00747	0.00132836	0.003136	0.0007236	1.8e-05	6.68e-07	2.47e-06	0.02845	0.008245	0.000804118	0.002643	0.0008327	0.00198103	1.87e-06	0.000212163	0.000301041	7.07e-05	5.42e-07
	community-based	exec. func.	memory	19	rs113878408	35686844	intergenic	UPK1A/ZBTB32	T	C	0.16989	0.03263	0.009263	0.000548438	0.002686	0.0008986	0.00318873	1.49e-06	0.000129952	0.04008	0.01006	9.37e-05	0.003472	0.001044	0.00113398	3.96e-06	5.98e-05	4.25e-05	0.000515254	5.53e-07
	community-based	language	memory	22	rs2226942	22808243	intergenic	GGTLC2/MIR650	T	C	0.117279	0.03425	0.0101	0.00091217	0.002966	0.001071	0.0071309	2.46e-06	0.000408102	0.05027	0.01122	1.12e-05	0.003924	0.001142	0.000770876	5.24e-06	1.1e-05	2.33e-05	0.000850252	4.98e-07
	all	language	memory	22	rs118075540	26039952	intergenic	MYO18B/SEZ6L	A	G	0.0120783	-0.05216	0.02747	0.064128	-0.004496	0.003037	0.146651	1.72e-05	0.0933696	0.03081	0.03095	0.333616	0.009958	0.003243	0.00276885	3.92e-05	0.00969816	0.0032114	4.92e-06	3.83e-07
	clinic-based	exec. func.	memory	22	rs113722368	48650908	intronic	TAFA5	T	C	0.0210589	0.06361	0.033	0.0561572	0.005637	0.003223	0.0828888	8.05e-07	0.0365958	-0.09192	0.03874	0.0190596	0.006704	0.003709	0.071826	5.05e-09	0.0121077	4.63e-07	0.0614864	5.28e-07
	clinic-based	exec. func.	memory	22	rs113447355	48659638	intronic	TAFA5	T	C	0.0239261	0.07084	0.03137	0.0252602	0.003973	0.00309	0.202358	1.53e-06	0.0377477	-0.07718	0.03682	0.038352	0.004694	0.003552	0.18811	1.03e-06	0.046523	3.19e-07	0.189282	8.94e-07
	clinic-based	language	memory	22	rs13057532	49152563	intergenic	LINC01310/NONE	A	G	0.451579	0.002312	0.009864	0.816096	-0.002159	0.0009493	0.0243577	3.46e-07	0.0741973	0.02356	0.01136	0.0404486	0.002253	0.001089	0.0393467	2.54e-07	0.0153941	0.0303595	4.3e-07	2.71e-07
	(b) Variants in the APOE region
	Sample	Domain 1	Domain 2	Chr	rsid	Position	Region	Gene	A1	A2	MAF	Est. G Domain 1	SE. G Domain 1	P-value G Domain 1	Est. GxE Domain 1	SE. GxE Domain 1	P-value GxE Domain 1	Covar. Domain 1	P-value joint Domain 1	Est. G Domain 2	SE. G Domain 2	P-value G Domain 2	Est. GxE Domain 2	SE. GxE Domain 2	P-value GxE Domain 2	Covar. Domain 2	P-value joint Domain 2	Placo P-value G	Placo P-value GxE	Placo P-value joint
	clinic-based	language	memory	19	rs2965109	44722081	intergenic	CEACAM16/BCL3	T	C	0.367665	0.0661	0.01026	1.63e-10	0.003491	0.0009659	0.00034636	3.85e-07	4.83e-12	0.09177	0.01183	1.79e-14	0.00224	0.001109	0.0442508	3.16e-07	2e-14	4.41e-13	0.0192328	2.63e-13
	clinic-based	exec. func.	memory	19	rs7254776	44724478	intergenic	CEACAM16/BCL3	C	T	0.360374	0.05649	0.01004	2.48e-08	0.0008365	0.0009542	0.384727	2.2e-07	1.29e-07	0.09286	0.01187	1.08e-14	0.001907	0.001107	0.0862097	3.38e-07	2.08e-14	9.77e-12	0.325654	5.25e-11
	clinic-based	language	memory	19	rs7254776	44724478	intergenic	CEACAM16/BCL3	C	T	0.360374	0.06688	0.0103	1.17e-10	0.003313	0.0009652	0.000678963	4.01e-07	6.65e-12	0.09286	0.01187	1.08e-14	0.001907	0.001107	0.0862097	3.38e-07	2.08e-14	2.86e-13	0.0633945	4.75e-13
	clinic-based	exec. func.	memory	19	rs2965101	44734556	intergenic	CEACAM16/BCL3	C	T	0.320505	0.06176	0.01026	2.46e-09	0.0007063	0.0009813	0.475439	1.8e-07	1.5e-08	0.09992	0.01215	4.45e-16	0.001394	0.001139	0.222862	3.13e-07	1.58e-15	3.57e-13	0.43791	2.45e-12
	clinic-based	language	memory	19	rs2965101	44734556	intergenic	CEACAM16/BCL3	C	T	0.320505	0.06714	0.01054	2.61e-10	0.002375	0.0009921	0.0177957	3.81e-07	2.03e-10	0.09992	0.01215	4.45e-16	0.001394	0.001139	0.222862	3.13e-07	1.58e-15	4.81e-13	0.202881	1.97e-12
	clinic-based	exec. func.	memory	19	rs2927436	44735929	intergenic	CEACAM16/BCL3	G	A	0.321692	0.06215	0.01025	1.88e-09	0.0006789	0.0009809	0.492554	1.84e-07	1.16e-08	0.09985	0.01214	4.42e-16	0.00146	0.001139	0.20172	3.14e-07	1.45e-15	2.57e-13	0.460583	1.83e-12
	clinic-based	language	memory	19	rs2927436	44735929	intergenic	CEACAM16/BCL3	G	A	0.321692	0.06765	0.01053	1.83e-10	0.002404	0.0009924	0.0164825	3.83e-07	1.39e-10	0.09985	0.01214	4.42e-16	0.00146	0.001139	0.20172	3.14e-07	1.45e-15	3.14e-13	0.169476	1.14e-12
	clinic-based	exec. func.	memory	19	rs2927439	44739483	intergenic	CEACAM16/BCL3	G	A	0.327673	0.06673	0.01019	8.68e-11	0.0006727	0.0009764	0.494532	1.81e-07	5.8e-10	0.1043	0.01206	1.29e-17	0.001257	0.001133	0.269169	3e-07	5.06e-17	3.71e-15	0.466017	2.85e-14
	clinic-based	language	memory	19	rs2927439	44739483	intergenic	CEACAM16/BCL3	G	A	0.327673	0.0706	0.01046	2.13e-11	0.002158	0.0009869	0.0304138	3.7e-07	2.78e-11	0.1043	0.01206	1.29e-17	0.001257	0.001133	0.269169	3e-07	5.06e-17	1.83e-14	0.259761	9.47e-14
	all	language	memory	19	rs4803748	44743791	intergenic	CEACAM16/BCL3	T	C	0.384541	0.0289	0.005659	6.39e-07	0.001253	0.0005879	0.0366498	4.89e-07	1.09e-06	0.03985	0.006309	8.53e-10	0.001985	0.0006392	0.00247614	1.11e-06	1.25e-09	1.3e-09	0.00935435	3.46e-10
	clinic-based	exec. func.	memory	19	rs12459810	44746404	intergenic	CEACAM16/BCL3	T	C	0.303747	-0.0623	0.01038	2.74e-09	-0.000511	0.001014	0.617306	4.29e-07	1.98e-08	-0.1103	0.01228	7.02e-19	-0.0004135	0.001176	0.726188	6.64e-07	4.23e-18	2.39e-13	0.777196	2.14e-12
	clinic-based	exec. func.	memory	19	rs8100239	44749847	intronic	BCL3	A	T	0.333506	0.05887	0.01013	8.52e-09	0.0004504	0.0009792	0.648341	1.44e-07	5.58e-08	0.09737	0.01201	1.14e-15	-0.0006228	0.001135	0.584713	2.03e-07	5.63e-15	1.92e-12	0.369594	1.15e-11
	all	exec. func.	memory	19	rs80168591	44781370	intronic	CBLC	A	G	0.0158042	-0.1875	0.02919	3.09e-10	-0.006554	0.003214	0.0436439	1.48e-05	1.03e-09	-0.2734	0.03372	3.41e-15	-0.01697	0.003708	8.2e-06	1.99e-05	4.76e-17	7.89e-15	0.00806744	2.34e-15
	all	language	memory	19	rs80168591	44781370	intronic	CBLC	A	G	0.0158042	-0.147	0.02822	3.8e-07	-0.007069	0.00325	0.0329617	1.26e-05	5.91e-07	-0.2734	0.03372	3.41e-15	-0.01697	0.003708	8.2e-06	1.99e-05	4.76e-17	5.35e-11	0.00760821	1.28e-11
	all	language	memory	19	rs528070791	44812964	intronic	BCAM	G	A	0.0195257	-0.1147	0.02385	2.75e-06	-0.008697	0.002598	0.00103028	1.37e-05	8.3e-07	-0.1881	0.02684	9.99e-12	-0.008252	0.002843	0.00467609	2.24e-05	2.5e-11	2.22e-09	0.000899965	6.91e-11
	clinic-based	exec. func.	memory	19	rs528070791	44812964	intronic	BCAM	G	A	0.0216521	-0.2228	0.03465	1.88e-10	-0.006162	0.003633	0.0926192	1.92e-05	1.13e-09	-0.3485	0.04023	1.14e-17	-0.009081	0.004154	0.0294592	2.53e-05	4.62e-17	9.02e-15	0.0460635	1.22e-14
	all	exec. func.	language	19	rs28399637	44820881	intronic	BCAM	A	G	0.338711	-0.04085	0.006001	2.56e-11	-0.002389	0.0005877	5.78e-05	4.87e-07	1.12e-12	-0.04288	0.00591	1.51e-12	-0.002822	0.0006186	7.72e-06	5.58e-07	1.61e-14	1.19e-14	1.95e-06	1.42e-18
	clinic-based	exec. func.	memory	19	rs905342119	44827852	intergenic	BCAM/NECTIN2	C	G	0.0148796	-0.2549	0.04179	1.51e-09	-0.009793	0.004588	0.0343119	3.18e-05	5.94e-09	-0.3979	0.04745	1.18e-16	-0.01608	0.005109	0.0017202	3.23e-05	8.79e-17	1.62e-13	0.00771709	4.39e-14
	clinic-based	language	memory	19	rs905342119	44827852	intergenic	BCAM/NECTIN2	C	G	0.0148796	-0.2704	0.04224	2.13e-10	-0.01365	0.004589	0.00323377	3.2e-05	2.6e-10	-0.3979	0.04745	1.18e-16	-0.01608	0.005109	0.0017202	3.23e-05	8.79e-17	3.53e-13	0.00114703	1.66e-14
	clinic-based	exec. func.	language	19	rs4802238	44828468	intergenic	BCAM/NECTIN2	T	C	0.344011	-0.07614	0.01007	6.81e-14	-0.002039	0.0009989	0.0429762	4.57e-07	1.48e-13	-0.08505	0.01033	3.1e-16	-0.003793	0.001009	0.000198145	6.68e-07	1.75e-17	1.79e-17	0.00982325	6.89e-18
	all	exec. func.	memory	19	rs11667241	44834247	intergenic	BCAM/NECTIN2	C	G	0.348288	-0.0275	0.0059	4.94e-06	-0.001826	0.0005789	0.00180435	4.43e-07	9.65e-07	-0.05766	0.00649	6.19e-18	-0.002492	0.0006635	0.000252166	1.19e-06	6.89e-18	2.31e-09	0.000165705	1.48e-11
	all	language	memory	19	rs11667241	44834247	intergenic	BCAM/NECTIN2	C	G	0.348288	-0.02884	0.005819	1.35e-06	-0.001521	0.0006116	0.0147567	5.14e-07	1.25e-06	-0.05766	0.00649	6.19e-18	-0.002492	0.0006635	0.000252166	1.19e-06	6.89e-18	3.49e-10	0.00201729	2.39e-11
	all	exec. func.	language	19	rs147711004	44834661	intergenic	BCAM/NECTIN2	A	G	0.0473842	-0.1207	0.01504	3.73e-15	-0.005381	0.001524	0.000477176	4.02e-06	2.24e-15	-0.1323	0.01496	6.56e-18	-0.008029	0.001594	7.87e-07	4.54e-06	7.84e-20	2.23e-20	6.61e-06	1.02e-23
	community-based	language	memory	19	rs147711004	44834661	intergenic	BCAM/NECTIN2	A	G	0.029207	-0.06664	0.0201	0.00118567	-0.006273	0.002269	0.00722952	1.1e-05	0.000557831	-0.1746	0.02261	3.69e-14	-0.01188	0.002407	1.36e-06	2.28e-05	3.13e-14	1.26e-05	0.000236869	8.41e-08
	all	exec. func.	language	19	rs41289512	44848259	intronic	NECTIN2	G	C	0.0555496	-0.1108	0.01388	5.2e-15	-0.004774	0.001399	0.000735186	3.29e-06	3.46e-15	-0.1167	0.01384	2.02e-16	-0.007508	0.001466	5.13e-07	3.77e-06	1.27e-18	1.8e-19	1.03e-05	1.22e-22
	community-based	language	memory	19	rs41289512	44848259	intronic	NECTIN2	G	C	0.0346228	-0.06029	0.01859	0.00151592	-0.006685	0.002077	0.00176533	9.22e-06	0.000231615	-0.145	0.02085	9.19e-12	-0.01232	0.002207	4.67e-08	1.91e-05	6.01e-13	1.36e-05	1.81e-05	7.91e-09
	clinic-based	language	memory	19	rs57537848	44850787	intronic	NECTIN2	G	T	0.484848	0.06256	0.009763	2.04e-10	0.001453	0.0009412	0.12645	4.62e-07	7.73e-10	0.09789	0.01124	7.64e-18	0.0008682	0.00108	0.423333	4.1e-07	3.86e-17	3.38e-13	0.440076	2.33e-12
	clinic-based	language	memory	19	rs11666329	44851039	intronic	NECTIN2	G	A	0.484848	0.06256	0.009762	2.03e-10	0.001455	0.0009412	0.125929	4.62e-07	7.67e-10	0.09778	0.01123	7.77e-18	0.0008659	0.00108	0.424562	4.09e-07	4.17e-17	3.36e-13	0.442893	2.32e-12
	clinic-based	exec. func.	language	19	rs73050205	44853207	intronic	NECTIN2	A	T	0.301646	-0.08068	0.01046	2.14e-14	-0.0005327	0.00103	0.608091	4.46e-07	1.88e-13	-0.08788	0.01071	3.9e-16	-0.001814	0.00104	0.0842229	6.58e-07	1.79e-15	8.45e-18	0.866551	9.09e-17
	clinic-based	exec. func.	language	19	rs4803764	44854120	intronic	NECTIN2	C	T	0.302165	-0.08172	0.01046	9.89e-15	-0.0004387	0.001029	0.672498	4.78e-07	9.12e-14	-0.08771	0.01072	4.72e-16	-0.001817	0.001041	0.0840085	6.85e-07	2.16e-15	5.42e-18	0.602036	5.19e-17
	all	language	memory	19	rs2927468	44854682	intronic	NECTIN2	A	G	0.446398	0.0288	0.0055	3.3e-07	0.001264	0.0005753	0.0312279	4.53e-07	5.21e-07	0.0526	0.006152	1e-16	0.001772	0.0006258	0.00579151	1.06e-06	2.61e-16	3.37e-11	0.00971702	1.01e-11
	all	language	memory	19	rs10410835	44855096	intronic	NECTIN2	T	C	0.444969	0.02871	0.005497	3.54e-07	0.001226	0.0005753	0.0366721	4.51e-07	6.08e-07	0.05307	0.00615	5.24e-17	0.001759	0.000626	0.00617691	1.06e-06	1.38e-16	3.65e-11	0.0116541	1.28e-11
	clinic-based	exec. func.	language	19	rs56317818	44856329	intronic	NECTIN2	T	C	0.303698	-0.08022	0.01045	2.83e-14	-0.0006134	0.00103	0.554865	4.6e-07	2.54e-13	-0.08661	0.01072	1.09e-15	-0.00185	0.001041	0.0785319	6.67e-07	4.68e-15	1.72e-17	0.794369	1.8e-16
	clinic-based	exec. func.	language	19	rs12462573	44856449	intronic	NECTIN2	A	G	0.303228	-0.08082	0.01045	1.82e-14	-0.0006064	0.00103	0.559391	4.57e-07	1.65e-13	-0.08651	0.01072	1.17e-15	-0.001855	0.001041	0.0777281	6.66e-07	5.07e-15	1.32e-17	0.82284	1.4e-16
	clinic-based	exec. func.	language	19	rs183610051	44856688	intronic	NECTIN2	A	G	0.0149538	-0.3714	0.04319	1.6e-17	-0.009629	0.004622	0.0388628	3.96e-05	1.5e-16	-0.355	0.04404	1.26e-15	-0.01977	0.004614	2.22e-05	3.58e-05	1.86e-16	2.32e-19	0.00971705	9.37e-20
	clinic-based	language	memory	19	rs375972689	44857231	intronic	NECTIN2	G	T	0.0143091	-0.267	0.04705	1.79e-08	-0.01866	0.004822	0.0001277	2.95e-05	9.27e-10	-0.3734	0.05399	8.29e-12	-0.01891	0.005406	0.000494192	3.3e-05	1.21e-12	1.73e-10	8.41e-05	6.23e-13
	all	language	memory	19	rs365653	44858389	intronic	NECTIN2	G	A	0.103488	0.04287	0.008883	2.53e-06	0.00275	0.0009194	0.00336137	1.14e-06	7.64e-07	0.06381	0.009939	4.5e-10	0.004435	0.001003	1.64e-05	2.79e-06	4.51e-11	4.48e-09	0.000192612	3.24e-11
	clinic-based	exec. func.	memory	19	rs138607350	44860563	intronic	NECTIN2	G	T	0.0150032	-0.2292	0.04172	5.23e-08	-0.0103	0.004514	0.0236698	3.09e-05	1.36e-07	-0.3778	0.04746	3.69e-15	-0.01635	0.005035	0.00121985	3.22e-05	2.02e-15	2.36e-11	0.00456984	3.62e-12
	clinic-based	language	memory	19	rs138607350	44860563	intronic	NECTIN2	G	T	0.0150032	-0.2521	0.04226	3.24e-09	-0.01228	0.004514	0.00707971	3.16e-05	5.22e-09	-0.3778	0.04746	3.69e-15	-0.01635	0.005035	0.00121985	3.22e-05	2.02e-15	1.26e-11	0.00188018	8.73e-13
	all	language	memory	19	rs3112439	44864715	intronic	NECTIN2	G	C	0.135488	-0.04459	0.008257	1.4e-07	-0.002914	0.0008741	0.00108106	1.21e-06	3.21e-08	-0.05556	0.009266	5.75e-09	-0.003743	0.0009435	0.000110651	2.53e-06	1.61e-09	7.58e-10	9.97e-05	3.09e-12
	clinic-based	exec. func.	memory	19	rs3112439	44864715	intronic	NECTIN2	G	C	0.138514	-0.09156	0.01401	9.47e-11	-0.002175	0.001382	0.11865	1.06e-06	3.61e-10	-0.1298	0.0166	1.11e-14	-0.003185	0.001595	0.0467203	1.65e-06	2.18e-14	2.24e-14	0.0679755	4.13e-14
	clinic-based	language	memory	19	rs3112439	44864715	intronic	NECTIN2	G	C	0.138514	-0.1126	0.01441	8.95e-15	-0.005227	0.001397	0.000212253	1.51e-06	6.01e-16	-0.1298	0.0166	1.11e-14	-0.003185	0.001595	0.0467203	1.65e-06	2.18e-14	1.87e-16	0.0232379	1.49e-16
	clinic-based	language	memory	19	rs3112440	44864753	intronic	NECTIN2	A	G	0.157892	-0.08815	0.01364	1.43e-10	-0.004026	0.001308	0.00231112	1.18e-06	3.55e-11	-0.1007	0.01572	2.46e-10	-0.003081	0.001495	0.0401139	1.32e-06	3.36e-10	1.4e-11	0.014757	6.19e-12
	all	language	memory	19	rs6859	44878777	UTR3	NECTIN2	A	G	0.456279	-0.03172	0.005545	2.44e-08	-0.002287	0.0005801	0.000110934	4.48e-07	7.84e-10	-0.05464	0.006202	1.16e-17	-0.00274	0.0006294	2.21e-05	1.05e-06	4.14e-18	5.88e-13	7.42e-06	2.35e-16
	all	language	memory	19	rs73052307	44881148	intronic	NECTIN2	C	T	0.121176	0.05131	0.008168	9.09e-10	0.002611	0.0008482	0.00254367	8.96e-07	3.17e-10	0.07058	0.009087	4.56e-14	0.004019	0.0009219	2.15e-05	2.3e-06	1.11e-14	7.17e-14	0.000144413	5e-16
	clinic-based	exec. func.	language	19	rs73052307	44881148	intronic	NECTIN2	C	T	0.114217	0.1136	0.0147	1.91e-14	0.001444	0.001399	0.306111	-3.78e-07	8.61e-14	0.1327	0.01519	4.39e-18	0.0063	0.00142	1.12e-05	4e-10	2.72e-21	1.08e-18	0.0707416	2.37e-18
	clinic-based	exec. func.	language	19	rs79701229	44881674	intronic	NECTIN2	A	G	0.0194028	-0.3231	0.03592	5.01e-19	-0.005276	0.003738	0.161668	1.91e-05	5.15e-18	-0.2854	0.03673	1.26e-14	-0.01408	0.003771	0.000218838	1.97e-05	3.64e-15	3.37e-19	0.183741	1.58e-18
	all	exec. func.	memory	19	rs144261139	44882099	intronic	NECTIN2	A	C	0.0171806	-0.1758	0.02933	4.28e-09	-0.01169	0.003159	0.000251092	1.8e-05	9.07e-10	-0.3028	0.03408	6.16e-18	-0.01431	0.003651	0.000133717	2.52e-05	1.72e-18	3.37e-14	2.55e-05	4.59e-17
	clinic-based	exec. func.	language	19	rs144261139	44882099	intronic	NECTIN2	A	C	0.0182659	-0.2448	0.03886	4.33e-10	-0.01469	0.003939	0.000217512	2.27e-05	6.47e-11	-0.2978	0.03942	6.58e-14	-0.02059	0.003956	2.57e-07	2.56e-05	2.12e-16	2.34e-13	2.7e-06	3.63e-17
	all	exec. func.	memory	19	rs3745150	44882502	intronic	NECTIN2	C	G	0.365262	0.03156	0.005742	7.22e-08	0.0005497	0.000559	0.330606	3.79e-07	3.66e-07	0.05501	0.006333	3.27e-17	0.001962	0.0006429	0.00293981	1.11e-06	7.29e-17	2.09e-12	0.421075	1.36e-11
	community-based	exec. func.	language	19	rs142042446	44883210	intronic	NECTIN2	GTAA	G	0.133914	-0.06128	0.01043	8.21e-09	-0.004086	0.001047	0.000118048	2.17e-06	8.91e-10	-0.05298	0.01006	2.6e-07	-0.004145	0.001129	0.000361023	2.39e-06	3.42e-08	6.79e-10	2.83e-05	8.42e-13
	community-based	exec. func.	language	19	rs12972156	44884202	intronic	NECTIN2	G	C	0.133978	-0.06164	0.01043	6.71e-09	-0.004162	0.001047	8.79e-05	2.18e-06	6.07e-10	-0.05323	0.01006	2.28e-07	-0.004186	0.001128	0.000311521	2.41e-06	2.78e-08	5.52e-10	2.15e-05	5.29e-13
	community-based	exec. func.	language	19	rs12972970	44884339	intronic	NECTIN2	A	G	0.133978	-0.06164	0.01043	6.71e-09	-0.004162	0.001047	8.79e-05	2.18e-06	6.07e-10	-0.05323	0.01006	2.28e-07	-0.004186	0.001128	0.000311521	2.41e-06	2.78e-08	5.52e-10	2.15e-05	5.29e-13
	community-based	exec. func.	language	19	rs34342646	44884873	intronic	NECTIN2	A	G	0.137331	-0.06297	0.01036	2.48e-09	-0.004118	0.00104	9.37e-05	2.15e-06	2.57e-10	-0.05439	0.009991	1.02e-07	-0.004312	0.00112	0.000183594	2.37e-06	9.19e-09	1.72e-10	1.51e-05	1.21e-13
	all	exec. func.	memory	19	rs7254892	44886339	intronic	NECTIN2	A	G	0.028552	0.08443	0.01617	3.12e-07	0.005619	0.001555	0.000350179	3.21e-06	2.17e-08	0.1149	0.01787	4.24e-10	0.005815	0.001807	0.00171289	9.1e-06	5.76e-10	4.32e-10	0.000184933	3.19e-12
	clinic-based	exec. func.	memory	19	rs7254892	44886339	intronic	NECTIN2	A	G	0.0266696	0.1749	0.02918	2.87e-09	0.0003752	0.002713	0.890932	-1.14e-06	2.05e-08	0.2626	0.03501	1.25e-13	0.001486	0.003197	0.643408	-1.55e-06	6.44e-13	1.31e-12	0.987604	1.19e-11
	community-based	exec. func.	language	19	rs6857	44888997	UTR3	NECTIN2	T	C	0.155706	-0.06649	0.009794	2.73e-11	-0.00432	0.000979	1.34e-05	1.98e-06	1.28e-12	-0.05863	0.009464	1.37e-09	-0.004195	0.001057	0.000115264	2.19e-06	1.48e-10	5.28e-13	3.62e-06	1.07e-16
	all	exec. func.	memory	19	rs117310449	44890259	promoter	TOMM40	T	C	0.0172636	-0.1783	0.02942	2.88e-09	-0.01002	0.003206	0.00198734	1.97e-05	2.73e-09	-0.302	0.03428	1.16e-17	-0.01482	0.003674	8.46e-05	2.68e-05	2.93e-18	2.25e-14	0.000116221	1.31e-16
	clinic-based	exec. func.	language	19	rs117310449	44890259	promoter	TOMM40	T	C	0.0183647	-0.253	0.03885	1.1e-10	-0.01347	0.003954	0.000730688	2.27e-05	4.27e-11	-0.2997	0.03939	4.37e-14	-0.02063	0.003966	2.61e-07	2.58e-05	1.52e-16	5.76e-14	1.28e-05	4.05e-17
	community-based	exec. func.	language	19	rs71352238	44891079	promoter	TOMM40	C	T	0.135139	-0.06127	0.01042	7.99e-09	-0.003904	0.001047	0.000234472	2.21e-06	1.47e-09	-0.05269	0.01006	3.02e-07	-0.003727	0.001128	0.00132654	2.44e-06	1.01e-07	7.57e-10	0.000114069	3.5e-12
	all	exec. func.	memory	19	rs2075649	44892073	intronic	TOMM40	G	A	0.35883	0.03454	0.005776	4.64e-09	0.0006954	0.000563	0.2217	3.65e-07	2.19e-08	0.05766	0.006378	1.63e-18	0.001803	0.0006478	0.0066822	1.1e-06	4e-18	3.05e-14	0.128145	9.29e-14
	all	language	memory	19	rs2075649	44892073	intronic	TOMM40	G	A	0.35883	0.02941	0.005694	4.76e-07	0.001423	0.0005964	0.0193183	4.4e-07	4.92e-07	0.05766	0.006378	1.63e-18	0.001803	0.0006478	0.0066822	1.1e-06	4e-18	5.73e-11	0.00662671	1.21e-11
	community-based	exec. func.	language	19	rs34404554	44892652	intronic	TOMM40	G	C	0.133269	-0.05983	0.01046	2e-08	-0.004124	0.00105	0.000106691	2.19e-06	1.85e-09	-0.05269	0.01008	3.19e-07	-0.003828	0.001131	0.0010075	2.42e-06	8.67e-08	1.27e-09	6.21e-05	3.27e-12
	community-based	exec. func.	language	19	rs59007384	44893408	intronic	TOMM40	T	G	0.194584	-0.05088	0.008941	2.37e-08	-0.002312	0.0008909	0.0104594	1.66e-06	4.25e-08	-0.05212	0.008672	4.16e-09	-0.003097	0.0009576	0.00167676	1.86e-06	2.49e-09	7.46e-11	0.00170792	4.54e-12
	all	exec. func.	memory	19	rs1160983	44893972	exonic	TOMM40	A	G	0.0251394	0.08472	0.01689	8.88e-07	0.006085	0.001617	0.000196807	3.82e-06	4.24e-08	0.121	0.01864	2.89e-10	0.005704	0.001879	0.00309407	1.04e-05	5.73e-10	1.07e-09	0.000245982	1.01e-11
	clinic-based	exec. func.	memory	19	rs1160983	44893972	exonic	TOMM40	A	G	0.0230857	0.195	0.03107	5.03e-10	0.0005996	0.002888	0.836902	-1.93e-06	3.6e-09	0.2917	0.03734	1.18e-14	0.0007765	0.003412	0.820686	-2.74e-06	6.52e-14	1.17e-13	0.912189	1.1e-12
	all	exec. func.	memory	19	rs157585	44894255	intronic	TOMM40	C	A	0.446094	0.02921	0.005633	3.75e-07	0.001012	0.0005494	0.0683943	3.67e-07	9.27e-07	0.05283	0.006229	1.76e-16	0.002254	0.000632	0.000509911	1.06e-06	2.2e-16	2.84e-11	0.0157925	1.31e-11
	all	exec. func.	memory	19	rs157588	44895007	intronic	TOMM40	T	C	0.446148	0.02953	0.00563	2.76e-07	0.001013	0.0005491	0.0679712	3.67e-07	6.88e-07	0.05296	0.006226	1.44e-16	0.002211	0.0006319	0.000650267	1.06e-06	1.98e-16	1.75e-11	0.0156823	8.12e-12
	all	exec. func.	language	19	rs11668327	44895376	intronic	TOMM40	C	G	0.154374	0.04704	0.007502	8.05e-10	0.001058	0.0007266	0.149699	6.04e-07	3.37e-09	0.05444	0.007422	8.59e-13	0.002268	0.0007705	0.00390183	7.19e-07	4.75e-13	1.42e-13	0.0662503	2.47e-13
	all	exec. func.	memory	19	rs11668327	44895376	intronic	TOMM40	C	G	0.154374	0.04704	0.007502	8.05e-10	0.001058	0.0007266	0.149699	6.04e-07	3.37e-09	0.07215	0.008263	2.24e-17	0.003932	0.0008382	4.85e-06	1.88e-06	3.69e-18	5.39e-15	0.253559	2.79e-14
	all	language	memory	19	rs11668327	44895376	intronic	TOMM40	C	G	0.154374	0.05444	0.007422	8.59e-13	0.002268	0.0007705	0.00390183	7.19e-07	4.75e-13	0.07215	0.008263	2.24e-17	0.003932	0.0008382	4.85e-06	1.88e-06	3.69e-18	6.02e-18	0.00019874	6.51e-20
	all	exec. func.	memory	19	rs157590	44895459	intronic	TOMM40	C	A	0.451186	0.02987	0.005616	1.87e-07	0.001195	0.0005481	0.0310019	3.63e-07	3e-07	0.05458	0.006207	1.34e-17	0.002458	0.0006304	0.000144891	1.05e-06	1.07e-17	8.16e-12	0.00403012	1.14e-12
	all	exec. func.	language	19	rs2238681	44895560	intronic	TOMM40	T	C	0.361046	0.04186	0.005783	1.32e-12	0.001049	0.0005635	0.06551	3.75e-07	4.46e-12	0.03802	0.005701	7.92e-11	0.002141	0.0005961	0.000429185	4.47e-07	8.96e-12	2.58e-14	0.0158819	1.37e-14
	clinic-based	exec. func.	language	19	rs2238681	44895560	intronic	TOMM40	T	C	0.347595	0.08196	0.009967	3.72e-16	0.001276	0.0009665	0.190522	5.4e-08	1.61e-15	0.07942	0.01025	1.49e-14	0.002593	0.0009795	0.00877621	2.65e-07	7.57e-15	6.4e-18	0.115301	2.03e-17
	all	exec. func.	memory	19	rs61679753	44897490	intronic	TOMM40	A	T	0.0253002	0.08699	0.01691	4.64e-07	0.006083	0.001619	0.000201396	3.81e-06	2.4e-08	0.1225	0.01866	1.82e-10	0.005758	0.00188	0.00283901	1.04e-05	3.56e-10	4.75e-10	0.000228281	4.27e-12
	clinic-based	exec. func.	memory	19	rs61679753	44897490	intronic	TOMM40	A	T	0.0232834	0.1973	0.0311	3.27e-10	0.000254	0.00289	0.930557	-2.21e-06	2.44e-09	0.2953	0.03737	5.83e-15	0.0005751	0.003414	0.86676	-3.15e-06	3.29e-14	6.24e-14	0.973815	5.96e-13
	all	exec. func.	language	19	rs8106922	44898409	intronic	TOMM40	G	A	0.359902	0.04394	0.005778	9.23e-14	0.001029	0.0005634	0.0707673	3.73e-07	3.34e-13	0.03948	0.005697	1.41e-11	0.002166	0.0005962	0.000368073	4.43e-07	1.52e-12	1.75e-15	0.018318	1.1e-15
	clinic-based	exec. func.	language	19	rs8106922	44898409	intronic	TOMM40	G	A	0.345766	0.08637	0.009953	8.12e-18	0.001012	0.0009655	0.298676	6.18e-08	5.01e-17	0.08338	0.01024	6.51e-16	0.00259	0.0009787	0.0087992	2.67e-07	3.58e-16	1.04e-19	0.311602	7.17e-19
	all	exec. func.	language	19	rs118170342	44898611	intronic	TOMM40	C	T	0.0554603	-0.1024	0.01372	2.61e-13	-0.004976	0.001382	0.000367692	3.36e-06	1.07e-13	-0.1067	0.01356	1.7e-14	-0.007774	0.001451	1.5e-07	3.76e-06	3.52e-17	3.59e-17	3.29e-06	7.7e-21
	all	exec. func.	memory	19	rs111784051	44899005	intronic	TOMM40	G	T	0.025318	0.08741	0.01694	4.28e-07	0.006263	0.00162	0.000130829	3.83e-06	1.61e-08	0.1239	0.01869	1.21e-10	0.005976	0.001882	0.00197238	1.04e-05	2.12e-10	3.83e-10	0.000136121	2.13e-12
	clinic-based	exec. func.	memory	19	rs111784051	44899005	intronic	TOMM40	G	T	0.0233328	0.1973	0.0311	3.27e-10	0.000254	0.00289	0.930557	-2.21e-06	2.44e-09	0.2953	0.03737	5.83e-15	0.0005751	0.003414	0.86676	-3.15e-06	3.29e-14	6.24e-14	0.973815	5.96e-13
	all	exec. func.	language	19	rs34878901	44899220	intronic	TOMM40	T	C	0.361492	0.04362	0.00578	1.42e-13	0.001131	0.0005637	0.0471415	3.78e-07	4.28e-13	0.03902	0.005702	2.52e-11	0.002144	0.0005965	0.000425045	4.5e-07	3.01e-12	3.43e-15	0.00911871	1.15e-15
	clinic-based	exec. func.	language	19	rs34878901	44899220	intronic	TOMM40	T	C	0.346878	0.08661	0.009957	6.8e-18	0.001216	0.0009654	0.2117	7.39e-08	3.39e-17	0.08315	0.01026	8.88e-16	0.002573	0.0009784	0.00923146	2.89e-07	5.01e-16	1.19e-19	0.140765	4.64e-19
	community-based	exec. func.	memory	19	rs1160985	44900155	intronic	TOMM40	T	C	0.442489	0.02563	0.007027	0.000345848	0.00168	0.0006861	0.015704	8.36e-07	0.000266779	0.04278	0.007656	4.28e-08	0.003039	0.0007977	0.000192447	2.29e-06	3.9e-08	2.56e-06	0.00141493	9.66e-08
	community-based	language	memory	19	rs1160985	44900155	intronic	TOMM40	T	C	0.442489	0.02027	0.006795	0.0035309	0.002024	0.0007431	0.00813736	9.5e-07	0.00108289	0.04278	0.007656	4.28e-08	0.003039	0.0007977	0.000192447	2.29e-06	3.9e-08	6.1e-05	0.00061713	9.21e-07
	community-based	exec. func.	memory	19	rs760136	44900601	intronic	TOMM40	G	A	0.442424	0.02556	0.007029	0.000360399	0.001673	0.0006863	0.0161744	8.37e-07	0.000282468	0.04278	0.007656	4.28e-08	0.003028	0.0007977	0.000203016	2.29e-06	4.02e-08	2.71e-06	0.00148648	1.07e-07
	community-based	exec. func.	memory	19	rs741780	44901174	intronic	TOMM40	C	T	0.442553	0.02569	0.007029	0.000336243	0.001669	0.0006863	0.0164306	8.37e-07	0.000268493	0.04258	0.007657	4.97e-08	0.00301	0.0007977	0.000221494	2.3e-06	4.74e-08	2.53e-06	0.00154364	1.03e-07
	clinic-based	exec. func.	language	19	rs405697	44901434	intronic	TOMM40	A	G	0.228558	0.08775	0.0111	4.78e-15	0.001523	0.001071	0.158545	-1.2e-07	1.46e-14	0.1021	0.01142	7.24e-19	0.002594	0.001085	0.0179453	1.61e-07	5.91e-19	1.68e-19	0.0825074	4.27e-19
	community-based	exec. func.	memory	19	rs1038025	44901715	intronic	TOMM40	C	T	0.442167	0.02582	0.007032	0.000315469	0.001705	0.0006864	0.0142618	8.39e-07	0.000231149	0.04296	0.00766	3.82e-08	0.003038	0.000798	0.000194464	2.3e-06	3.58e-08	2.22e-06	0.00125044	7.51e-08
	community-based	exec. func.	memory	19	rs1038026	44901805	intronic	TOMM40	G	A	0.442876	0.02564	0.007027	0.000344005	0.001679	0.0006863	0.0157966	8.39e-07	0.000267305	0.04259	0.007656	4.91e-08	0.003053	0.0007977	0.000179742	2.3e-06	4.24e-08	2.6e-06	0.00140736	9.76e-08
	all	exec. func.	language	19	rs1305062	44902264	intronic	TOMM40	C	G	0.36051	0.04333	0.005783	2.11e-13	0.001136	0.0005638	0.0462123	3.77e-07	6.28e-13	0.03876	0.005703	3.44e-11	0.002122	0.0005966	0.000487961	4.49e-07	4.47e-12	5.34e-15	0.00889993	1.74e-15
	clinic-based	exec. func.	language	19	rs1305062	44902264	intronic	TOMM40	C	G	0.346112	0.08624	0.009978	1.1e-17	0.001223	0.0009664	0.209554	6.57e-08	5.34e-17	0.08266	0.01027	1.39e-15	0.002458	0.0009793	0.0129654	2.83e-07	1.03e-15	2.08e-19	0.132426	7.66e-19
	all	exec. func.	language	19	rs34215622	44903281	UTR3	TOMM40	CG	C	0.387257	0.05195	0.005711	4.96e-19	0.001832	0.0005558	0.00110997	3.62e-07	2.16e-19	0.04424	0.005636	1.96e-14	0.002616	0.0005887	1.32e-05	4.37e-07	2.43e-16	2.63e-20	3.74e-05	6.27e-23
	community-based	exec. func.	memory	19	rs34215622	44903281	UTR3	TOMM40	CG	C	0.429336	0.0265	0.007066	0.000233843	0.001696	0.0006896	0.0152514	8.26e-07	0.000181039	0.04136	0.0077	1.39e-07	0.002744	0.0008022	0.00081429	2.3e-06	2.12e-07	1.95e-06	0.001939	9.94e-08
	all	exec. func.	language	19	rs7259620	44904531	downstream	TOMM40	A	G	0.393814	0.05187	0.005688	4.05e-19	0.001871	0.0005542	0.00083749	3.7e-07	1.59e-19	0.04627	0.005614	9.31e-16	0.002733	0.0005868	4.96e-06	4.43e-07	6.74e-18	1.86e-21	2.06e-05	2.58e-24
	community-based	exec. func.	memory	19	rs7259620	44904531	downstream	TOMM40	A	G	0.43746	0.02472	0.007031	0.000562084	0.001649	0.0006866	0.017816	8.34e-07	0.000441377	0.04156	0.00766	1.04e-07	0.00302	0.0007984	0.000213764	2.29e-06	8.72e-08	5.73e-06	0.00170696	2.48e-07
	all	exec. func.	language	19	rs449647	44905307	promoter	APOE	T	A	0.15809	0.05415	0.007533	1.87e-12	0.001532	0.0007237	0.0362276	6.24e-07	4.66e-12	0.0485	0.007428	1.94e-10	0.002116	0.0007657	0.00673943	7.2e-07	1.34e-10	6.22e-14	0.0105225	2.26e-14
	all	exec. func.	memory	19	rs449647	44905307	promoter	APOE	T	A	0.15809	0.05415	0.007533	1.87e-12	0.001532	0.0007237	0.0362276	6.24e-07	4.66e-12	0.07119	0.008302	8.19e-17	0.003485	0.0008349	4.75e-05	1.88e-06	3.95e-17	1.54e-17	0.00508112	3.29e-18
	all	language	memory	19	rs449647	44905307	promoter	APOE	T	A	0.15809	0.0485	0.007428	1.94e-10	0.002116	0.0007657	0.00673943	7.2e-07	1.34e-10	0.07119	0.008302	8.19e-17	0.003485	0.0008349	4.75e-05	1.88e-06	3.95e-17	2.05e-15	0.000561754	5.39e-17
	all	exec. func.	language	19	rs405509	44905579	promoter	APOE	G	T	0.479828	0.03734	0.005617	7.33e-11	0.001805	0.0005483	0.00112617	3.72e-07	1.91e-11	0.03266	0.005549	9.55e-09	0.002373	0.0005796	5.97e-05	4.47e-07	2.03e-10	8.52e-12	6.39e-05	2.52e-14
	community-based	exec. func.	language	19	rs769449	44906745	intronic	APOE	A	G	0.108124	-0.08898	0.0115	3.18e-14	-0.006234	0.001161	1.17e-07	3.01e-06	1.69e-16	-0.07814	0.01108	5.32e-12	-0.005927	0.00125	4.09e-06	3.35e-06	1.43e-13	1.83e-16	2.11e-08	2.92e-22
	all	exec. func.	language	19	rs769450	44907187	intronic	APOE	A	G	0.362814	0.04313	0.005775	2.52e-13	0.0013	0.0005633	0.022415	3.79e-07	5.18e-13	0.03956	0.005695	1.26e-11	0.002216	0.0005955	0.000263791	4.53e-07	1.12e-12	2.7e-15	0.00286825	3.18e-16
	clinic-based	exec. func.	language	19	rs769450	44907187	intronic	APOE	A	G	0.348485	0.0889	0.009989	1.17e-18	0.00128	0.0009682	0.189914	6.39e-08	5.46e-18	0.08833	0.01028	1.52e-17	0.002543	0.0009802	0.0102204	2.85e-07	1.04e-17	2.88e-21	0.11288	9.83e-21
	community-based	exec. func.	language	19	rs429358	44908684	exonic	APOE	C	T	0.137588	-0.08928	0.01045	5.21e-17	-0.006221	0.001047	4.58e-09	2.54e-06	7.05e-20	-0.07909	0.01011	2e-14	-0.005826	0.001131	5.59e-07	2.82e-06	2.52e-16	7.38e-20	8.02e-10	5.41e-27
	all	exec. func.	memory	19	rs7412	44908822	exonic	APOE	T	C	0.0594983	0.06298	0.01111	2.78e-08	0.004915	0.001069	5.4e-06	1.48e-06	8.28e-11	0.1048	0.01225	9.64e-17	0.007772	0.001243	1.11e-09	4.3e-06	1.11e-19	6.3e-13	5.27e-09	2.3e-19
	all	language	memory	19	rs7412	44908822	exonic	APOE	T	C	0.0594983	0.05509	0.01097	9.77e-07	0.004428	0.00114	0.000139944	1.8e-06	2.93e-08	0.1048	0.01225	9.64e-17	0.007772	0.001243	1.11e-09	4.3e-06	1.11e-19	1.93e-10	7.02e-07	7.14e-15
	all	exec. func.	memory	19	rs1065853	44909976	downstream	APOE	T	G	0.0595697	0.06164	0.01109	5.15e-08	0.004798	0.001069	8.97e-06	1.44e-06	2.03e-10	0.1042	0.01223	1.28e-16	0.00767	0.001241	1.71e-09	4.24e-06	1.71e-19	1.52e-12	1.06e-08	1.08e-18
	all	language	memory	19	rs1065853	44909976	downstream	APOE	T	G	0.0595697	0.05483	0.01094	1.03e-06	0.00434	0.001139	0.000187075	1.76e-06	3.68e-08	0.1042	0.01223	1.28e-16	0.00767	0.001241	1.71e-09	4.24e-06	1.71e-19	2.1e-10	1.12e-06	1.22e-14
	community-based	exec. func.	language	19	rs10414043	44912456	intergenic	APOE/APOC1	A	G	0.111928	-0.08597	0.0115	2.23e-13	-0.006231	0.001167	1.38e-07	3.08e-06	1.19e-15	-0.07962	0.01107	2.01e-12	-0.006143	0.001255	1.98e-06	3.42e-06	3.97e-14	2.64e-16	1.26e-08	2.54e-22
	community-based	exec. func.	language	19	rs7256200	44912678	intergenic	APOE/APOC1	T	G	0.111863	-0.08597	0.0115	2.23e-13	-0.006231	0.001167	1.38e-07	3.08e-06	1.19e-15	-0.07962	0.01107	2.01e-12	-0.006143	0.001255	1.98e-06	3.42e-06	3.97e-14	2.64e-16	1.26e-08	2.54e-22
	all	exec. func.	language	19	rs59325138	44913034	intergenic	APOE/APOC1	T	C	0.358097	0.04692	0.005797	2.18e-15	0.001574	0.0005639	0.00575259	3.83e-07	2.31e-15	0.04067	0.005712	3.87e-12	0.002702	0.0005965	8.95e-06	4.6e-07	2.93e-14	1.02e-16	0.000267306	1.4e-18
	community-based	exec. func.	language	19	rs5117	44915533	intronic	APOC1	C	T	0.212379	-0.05166	0.008711	5.95e-09	-0.001576	0.0008679	0.0732164	1.55e-06	2.48e-08	-0.05338	0.00843	5.92e-10	-0.003141	0.0009406	0.00117676	1.72e-06	2.97e-10	8.8e-12	0.0167563	4.4e-12
	community-based	exec. func.	language	19	rs73052335	44916825	intronic	APOC1	C	A	0.11844	-0.07714	0.011	5.99e-12	-0.006091	0.001111	6.35e-08	2.77e-06	1.14e-14	-0.07324	0.01061	1.47e-11	-0.0059	0.001195	1.61e-06	3.1e-06	1.97e-13	7.94e-15	7.12e-09	4.17e-21
	all	exec. func.	language	19	rs3925681	44917843	intronic	APOC1	A	G	0.373785	0.04573	0.005703	3.93e-15	0.001555	0.0005554	0.005606	3.61e-07	3.86e-15	0.04005	0.005633	4.15e-12	0.002229	0.0005882	0.000202854	4.33e-07	3.05e-13	1.42e-16	0.000494214	3.45e-18
	community-based	exec. func.	language	19	rs12721046	44917997	intronic	APOC1	A	G	0.137653	-0.06998	0.01031	2.76e-11	-0.004888	0.001039	3.46e-06	2.31e-06	6.1e-13	-0.06409	0.009924	2.69e-10	-0.004435	0.001116	0.00011289	2.59e-06	4.13e-11	1.54e-13	1.88e-06	1.7e-17
	all	exec. func.	language	19	rs12721056	44918487	intronic	APOC1	T	G	0.308426	0.04119	0.005984	1.53e-11	0.001629	0.0005834	0.00573558	3.82e-07	1.11e-11	0.03288	0.005897	5.44e-08	0.002418	0.0006167	0.000120942	4.57e-07	1.41e-09	2.18e-11	0.000438438	3.87e-13
	clinic-based	exec. func.	language	19	rs12721056	44918487	intronic	APOC1	T	G	0.297074	0.0924	0.01038	1.15e-18	0.001125	0.001005	0.267036	9.07e-08	7.02e-18	0.08673	0.01068	7.77e-16	0.002	0.001017	0.0515594	3.18e-07	1.78e-15	4.74e-20	0.185972	2.3e-19
	community-based	exec. func.	language	19	rs12721051	44918903	intronic	APOC1	G	C	0.167311	-0.07384	0.009531	2.95e-14	-0.004953	0.0009556	3.16e-07	1.99e-06	2.64e-16	-0.06593	0.009202	2.44e-12	-0.004526	0.001031	2e-05	2.2e-06	1.68e-13	9.55e-17	1.35e-07	9.33e-22
	community-based	exec. func.	language	19	rs56131196	44919589	downstream	APOC1	A	G	0.169181	-0.07257	0.009531	8.02e-14	-0.004836	0.0009555	5.94e-07	1.99e-06	1.02e-15	-0.06494	0.009202	5.14e-12	-0.004402	0.00103	3.29e-05	2.2e-06	4.68e-13	2.94e-16	2.82e-07	5.73e-21
	community-based	exec. func.	language	19	rs4420638	44919689	downstream	APOC1	G	A	0.169633	-0.07354	0.009522	3.54e-14	-0.004913	0.0009547	3.83e-07	1.98e-06	3.53e-16	-0.06613	0.009191	1.97e-12	-0.00454	0.001029	1.81e-05	2.19e-06	1.3e-13	8.99e-17	1.35e-07	8.77e-22
	clinic-based	exec. func.	language	19	rs78959900	44920379	intergenic	APOC1/APOC1P1	A	G	0.294923	0.0927	0.01039	9.59e-19	0.00127	0.001007	0.211124	8.24e-08	4.97e-18	0.08547	0.0107	2.27e-15	0.0022	0.00102	0.0327467	3.1e-07	3.56e-15	1.02e-19	0.129287	3.72e-19
	all	exec. func.	memory	19	rs190712692	44921921	intergenic	APOC1/APOC1P1	A	G	0.0398442	0.06761	0.01344	8.26e-07	0.005566	0.001293	2.05e-05	2.12e-06	4.88e-09	0.1042	0.0148	8.02e-12	0.007374	0.001505	1.8e-06	6.23e-06	3.01e-13	3.8e-10	3.61e-07	7.29e-15
	all	exec. func.	memory	19	rs141622900	44923535	intergenic	APOC1/APOC1P1	A	G	0.0399871	0.06822	0.01342	6.32e-07	0.005611	0.001292	1.73e-05	2.13e-06	3.4e-09	0.1043	0.01478	7.18e-12	0.007365	0.001504	1.82e-06	6.24e-06	2.87e-13	2.7e-10	3.17e-07	4.61e-15
	community-based	exec. func.	language	19	rs111789331	44923868	intergenic	APOC1/APOC1P1	A	T	0.139007	-0.06993	0.01027	2.39e-11	-0.005035	0.001034	1.56e-06	2.29e-06	3.05e-13	-0.0632	0.009891	4.14e-10	-0.004341	0.00111	0.000144892	2.58e-06	7.3e-11	1.95e-13	1.72e-06	1.97e-17
	all	exec. func.	language	19	rs4803770	44924096	intergenic	APOC1/APOC1P1	G	C	0.335531	0.04605	0.005877	1.62e-14	0.001719	0.0005728	0.00298674	3.7e-07	9.58e-15	0.0397	0.0058	2.5e-11	0.002506	0.0006058	5e-05	4.41e-07	5.26e-13	1.23e-15	0.000164511	1.03e-17
	community-based	exec. func.	language	19	rs66626994	44924977	intergenic	APOC1/APOC1P1	A	G	0.140684	-0.06905	0.01025	3.87e-11	-0.004973	0.001031	1.95e-06	2.3e-06	5.73e-13	-0.06298	0.009877	4.49e-10	-0.004325	0.001108	0.000149142	2.58e-06	8.11e-11	2.74e-13	1.93e-06	3.06e-17
	clinic-based	exec. func.	language	19	rs4803772	44925202	intergenic	APOC1/APOC1P1	T	C	0.291957	0.09012	0.01042	1.04e-17	0.001002	0.001012	0.326235	6.97e-08	6.94e-17	0.08488	0.01073	4.19e-15	0.002289	0.001025	0.0270555	3.05e-07	5.48e-15	4.63e-19	0.287125	2.97e-18
	all	exec. func.	memory	19	rs71352239	44926286	promoter	APOC1P1	T	C	0.288826	0.03691	0.00607	2.55e-09	0.001191	0.0005962	0.0481111	4.17e-07	6.16e-09	0.05547	0.006698	8.73e-16	0.00265	0.0006843	0.000160778	1.21e-06	6.06e-16	5.02e-14	0.00844626	1.5e-14
	all	language	memory	19	rs71352239	44926286	promoter	APOC1P1	T	C	0.288826	0.03399	0.005971	2.86e-08	0.002238	0.0006299	0.000494944	4.8e-07	2.44e-09	0.05547	0.006698	8.73e-16	0.00265	0.0006843	0.000160778	1.21e-06	6.06e-16	1.3e-12	6.31e-05	3.92e-15
	all	exec. func.	language	19	rs60049679	44926451	promoter	APOC1P1	C	G	0.0910163	-0.07665	0.01043	5.98e-13	-0.00315	0.001044	0.00283466	1.75e-06	6.37e-13	-0.07641	0.01028	4.26e-13	-0.004418	0.001093	7.4e-05	2.08e-06	4.84e-14	4.33e-16	0.000174475	3.91e-18
	clinic-based	exec. func.	language	19	rs60049679	44926451	promoter	APOC1P1	C	G	0.0987196	-0.1436	0.01638	3.75e-18	-0.005298	0.001659	0.00154329	2.28e-06	1.9e-18	-0.1441	0.01676	1.45e-17	-0.009986	0.001678	3.83e-09	2.97e-06	4.66e-22	5.34e-21	3.63e-05	1.26e-23
	clinic-based	exec. func.	memory	19	rs114533385	44933496	intergenic	APOC1P1/APOC4	T	C	0.0193534	-0.2004	0.03692	7.53e-08	-0.008037	0.003774	0.0347278	1.66e-05	1.71e-07	-0.3855	0.04337	1.6e-18	-0.01255	0.004327	0.00386816	2.35e-05	1.86e-18	4.26e-11	0.00927027	1.22e-11
	clinic-based	language	memory	19	rs114533385	44933496	intergenic	APOC1P1/APOC4	T	C	0.0193534	-0.2914	0.03772	1.78e-14	-0.01251	0.003807	0.00114189	2.19e-05	1.79e-14	-0.3855	0.04337	1.6e-18	-0.01255	0.004327	0.00386816	2.35e-05	1.86e-18	7.72e-18	0.00108953	4.07e-19
	all	exec. func.	language	19	rs7254133	44935297	intergenic	APOC1P1/APOC4	T	C	0.327723	-0.03935	0.006078	2.24e-10	-0.001913	0.0005958	0.00148998	4.92e-07	8.45e-11	-0.03602	0.006009	5.09e-09	-0.002306	0.0006292	0.000326498	5.77e-07	5.2e-10	8.93e-12	0.000171389	6.69e-14
	all	language	memory	19	rs141441332	44935318	intergenic	APOC1P1/APOC4	A	C	0.0180639	-0.2323	0.02993	3.81e-14	-0.01077	0.002892	0.000260963	1.6e-05	1.11e-14	-0.1459	0.02565	3.3e-08	-0.008363	0.002662	0.00220233	1.57e-05	2.34e-08	3.21e-12	0.000264855	3.7e-14
	clinic-based	language	memory	19	rs112170101	45002545	intronic	RELB	C	G	0.0205893	-0.2151	0.03578	2.44e-09	-0.007937	0.003679	0.0327049	1.57e-05	6.45e-09	-0.3082	0.04124	1.54e-13	-3.09e-05	0.004173	0.994114	1.97e-05	6.45e-13	1.12e-11	0.0348421	1.05e-11
	clinic-based	exec. func.	memory	19	rs874743	45009978	intronic	RELB	A	G	0.0301053	-0.1696	0.02921	8.78e-09	0.001096	0.002963	0.713798	8.74e-06	3.94e-08	-0.2621	0.03468	8.19e-14	-0.0008449	0.003427	0.806031	1.32e-05	4.14e-13	3.94e-12	0.638813	3.13e-11
	clinic-based	language	memory	19	rs874743	45009978	intronic	RELB	A	G	0.0301053	-0.195	0.03017	1.42e-10	-0.007459	0.003007	0.0140648	1.12e-05	2.76e-10	-0.2621	0.03468	8.19e-14	-0.0008449	0.003427	0.806031	1.32e-05	4.14e-13	5.34e-13	0.0419193	6.21e-13
	clinic-based	language	memory	19	rs874744	45010159	intronic	RELB	T	C	0.0293638	-0.1912	0.0303	3.82e-10	-0.00813	0.00302	0.00769918	1.11e-05	4.68e-10	-0.258	0.03481	2.42e-13	-0.001818	0.003443	0.598956	1.31e-05	1.39e-12	1.77e-12	0.0905188	3.81e-12
	clinic-based	exec. func.	memory	19	rs28809016	45011214	intronic	RELB	A	G	0.0300064	-0.1716	0.02926	6.22e-09	0.0009891	0.002964	0.740738	8.88e-06	2.88e-08	-0.2654	0.03474	4.41e-14	-0.001168	0.00343	0.734494	1.35e-05	2.29e-13	2.36e-12	0.593216	1.83e-11
	clinic-based	language	memory	19	rs28809016	45011214	intronic	RELB	A	G	0.0300064	-0.1971	0.03022	9.7e-11	-0.007533	0.003009	0.0132004	1.14e-05	1.87e-10	-0.2654	0.03474	4.41e-14	-0.001168	0.00343	0.734494	1.35e-05	2.29e-13	3.19e-13	0.0604455	5.09e-13
	all	language	memory	19	rs35194383	45012792	intronic	RELB	T	C	0.441127	-0.02591	0.005545	5.22e-06	-0.002263	0.0005795	0.000128802	4.47e-07	1.15e-07	-0.03545	0.006183	2.57e-08	-0.002327	0.0006292	0.000313329	1.06e-06	9.25e-09	3.26e-08	4.02e-05	5.08e-11
	all	language	memory	19	rs34806136	45013455	intronic	RELB	TAC	T	0.0894082	-0.05024	0.01016	1.43e-06	-0.003531	0.001063	0.00112682	1.74e-06	2.59e-07	-0.06117	0.01129	1.42e-07	-0.003406	0.001147	0.0038067	3.7e-06	1.98e-07	2.24e-08	0.000791888	5.79e-10
	clinic-based	exec. func.	memory	19	rs7245887	45017701	intronic	RELB	T	G	0.025063	-0.1867	0.03084	2e-09	-0.0002583	0.003203	0.936269	1.05e-05	1.27e-08	-0.2844	0.03652	1.42e-14	-0.002972	0.003689	0.422324	1.59e-05	8.46e-14	5.26e-13	0.683025	4.46e-12
	clinic-based	language	memory	19	rs7245887	45017701	intronic	RELB	T	G	0.025063	-0.204	0.03187	2.13e-10	-0.009498	0.003242	0.00372906	1.35e-05	1.85e-10	-0.2844	0.03652	1.42e-14	-0.002972	0.003689	0.422324	1.59e-05	8.46e-14	5.6e-13	0.204028	2.3e-12
	all	language	memory	19	rs74359223	45019031	intronic	RELB	A	G	0.0165273	-0.1945	0.03076	7.05e-10	-0.009579	0.003065	0.00218267	1.98e-05	6e-10	-0.1725	0.02745	1.04e-09	-0.005025	0.002892	0.0904104	2.25e-05	4.01e-09	7.29e-12	0.0332043	6.62e-12
	clinic-based	exec. func.	memory	19	rs74359223	45019031	intronic	RELB	A	G	0.0182164	-0.2524	0.03722	1.83e-11	-0.001296	0.004003	0.748201	1.53e-05	1.4e-10	-0.3759	0.04425	4.73e-17	-0.001305	0.004553	0.775284	2.72e-05	1.94e-16	9.05e-16	0.852964	9.1e-15
	clinic-based	language	memory	19	rs74359223	45019031	intronic	RELB	A	G	0.0182164	-0.2613	0.03867	2.02e-11	-0.01195	0.004057	0.00354654	2.26e-05	2.36e-11	-0.3759	0.04425	4.73e-17	-0.001305	0.004553	0.775284	2.72e-05	1.94e-16	1.93e-14	0.0137164	9.02e-15
	clinic-based	exec. func.	memory	19	rs114248186	45020861	intronic	RELB	T	C	0.0259034	-0.1915	0.03081	7.36e-10	-0.0006548	0.003201	0.83927	1.03e-05	5.12e-09	-0.2929	0.03652	2.29e-15	-0.001727	0.003673	0.639573	1.55e-05	1.24e-14	1.18e-13	0.906927	1.11e-12
	clinic-based	language	memory	19	rs114248186	45020861	intronic	RELB	T	C	0.0259034	-0.2093	0.03184	6.91e-11	-0.008815	0.003232	0.00693417	1.32e-05	9.52e-11	-0.2929	0.03652	2.29e-15	-0.001727	0.003673	0.639573	1.55e-05	1.24e-14	1.26e-13	0.0629038	2.11e-13

## Sheet: Supplementary Table 5
	Supplementary Table 5. Canonical pathways significantly enriched for top-ranked GWAS genes with corrected FDR < 0.05
	(a) Canonical pathways related to a single cognitive domain
	Sample	Domain		Pathway	PFDR*
	all	memory		Cardiac Hypertrophy Signaling (Enhanced)	0.0177828
	all	memory		Cellular Effects of Sildenafil (Viagra)	0.0177828
	all	memory		Clathrin-mediated Endocytosis Signaling	0.0177828
	all	memory		Maturity Onset Diabetes of Young (MODY) Signaling	0.0177828
	all	memory		Cardiac β-adrenergic Signaling	0.030903
	community-based	exec. func.		Axonal Guidance Signaling	0.0151356
	community-based	exec. func.		Ephrin Receptor Signaling	0.0151356
	community-based	exec. func.		ERK/MAPK Signaling	0.0151356
	community-based	exec. func.		IL-8 Signaling	0.0151356
	community-based	exec. func.		Macropinocytosis Signaling	0.0151356
	community-based	exec. func.		Production of Nitric Oxide and Reactive Oxygen Species in Macrophages	0.0151356
	community-based	exec. func.		Protein Kinase A Signaling	0.0151356
	community-based	exec. func.		Epithelial Adherens Junction Signaling	0.0223872
	community-based	exec. func.		Molecular Mechanisms of Cancer	0.0245471
	community-based	exec. func.		Cardiac β-adrenergic Signaling	0.0331131
	community-based	exec. func.		Xenobiotic Metabolism CAR Signaling Pathway	0.0389045
	(b) Canonical pathways related to pleiotropy for cognitive domain pairs
	Sample	Domain 1	Domain 2	Pathway	PFDR*
	all	exec. func.	language	Amyotrophic Lateral Sclerosis Signaling	2.13796e-05
	all	exec. func.	language	Maturity Onset Diabetes of Young (MODY) Signaling	2.13796e-05
	all	exec. func.	language	nNOS Signaling in Skeletal Muscle Cells	0.000114815
	all	exec. func.	language	Nitric Oxide Signaling in the Cardiovascular System	0.00017378
	all	exec. func.	language	Circadian Rhythm Signaling	0.000204174
	all	exec. func.	language	Endocannabinoid Neuronal Synapse Pathway	0.000467735
	all	exec. func.	language	Netrin Signaling	0.000467735
	all	exec. func.	language	Synaptic Long Term Depression	0.000467735
	all	exec. func.	language	Type II Diabetes Mellitus Signaling	0.000467735
	all	exec. func.	language	Androgen Signaling	0.000794328
	all	exec. func.	language	Calcium Signaling	0.000794328
	all	exec. func.	language	Opioid Signaling Pathway	0.000794328
	all	exec. func.	language	Oxytocin Signaling Pathway	0.000794328
	all	exec. func.	language	G Beta Gamma Signaling	0.000831764
	all	exec. func.	language	Dilated Cardiomyopathy Signaling Pathway	0.00204174
	all	exec. func.	language	Corticotropin Releasing Hormone Signaling	0.0020893
	all	exec. func.	language	Cardiac Hypertrophy Signaling (Enhanced)	0.00218776
	all	exec. func.	language	Clathrin-mediated Endocytosis Signaling	0.00218776
	all	exec. func.	language	GPCR-Mediated Nutrient Sensing in Enteroendocrine Cells	0.00323594
	all	exec. func.	language	Neurovascular Coupling Signaling Pathway	0.00398107
	all	exec. func.	language	Cardiac β-adrenergic Signaling	0.00446684
	all	exec. func.	language	Dopamine-DARPP32 Feedback in cAMP Signaling	0.00501187
	all	exec. func.	language	GABA Receptor Signaling	0.00501187
	all	exec. func.	language	GNRH Signaling	0.00562341
	all	exec. func.	language	White Adipose Tissue Browning Pathway	0.0057544
	all	exec. func.	language	Oxytocin In Brain Signaling Pathway	0.00660693
	all	exec. func.	language	Estrogen Receptor Signaling	0.00776247
	all	exec. func.	language	Cellular Effects of Sildenafil (Viagra)	0.00794328
	all	exec. func.	language	Hepatic Fibrosis Signaling Pathway	0.00933254
	all	exec. func.	language	CREB Signaling in Neurons	0.0131826
	all	exec. func.	language	Senescence Pathway	0.0134896
	all	exec. func.	language	Cardiac Hypertrophy Signaling	0.025704
	all	exec. func.	language	BAG2 Signaling Pathway	0.0295121
	all	exec. func.	language	Insulin Secretion Signaling Pathway	0.030903
	all	exec. func.	language	Fcγ Receptor-mediated Phagocytosis in Macrophages and Monocytes	0.0416869
	all	exec. func.	language	Role of NFAT in Cardiac Hypertrophy	0.0467735
	all	exec. func.	memory	AMPK Signaling	0.000954993
	all	exec. func.	memory	Glutamate Receptor Signaling	0.000954993
	all	exec. func.	memory	Clathrin-mediated Endocytosis Signaling	0.0239883
	all	exec. func.	memory	Endocannabinoid Neuronal Synapse Pathway	0.0239883
	all	exec. func.	memory	IL-1 Signaling	0.0239883
	all	exec. func.	memory	Signaling by Rho Family GTPases	0.0239883
	all	exec. func.	memory	Synaptogenesis Signaling Pathway	0.0239883
	all	exec. func.	memory	RHOGDI Signaling	0.0295121
	all	language	memory	PTEN Signaling	0.00489779
	all	language	memory	RHOGDI Signaling	0.00562341
	all	language	memory	Synaptogenesis Signaling Pathway	0.00562341
	all	language	memory	Androgen Signaling	0.0128825
	all	language	memory	Calcium Signaling	0.0128825
	all	language	memory	Cardiac Hypertrophy Signaling (Enhanced)	0.0128825
	all	language	memory	Signaling by Rho Family GTPases	0.0128825
	all	language	memory	Dilated Cardiomyopathy Signaling Pathway	0.0229087
	all	language	memory	PI3K/AKT Signaling	0.0229087
	all	language	memory	Protein Kinase A Signaling	0.0229087
	all	language	memory	Maturity Onset Diabetes of Young (MODY) Signaling	0.0281838
	all	language	memory	Neuregulin Signaling	0.0281838
	all	language	memory	Opioid Signaling Pathway	0.0389045
	all	language	memory	Estrogen Receptor Signaling	0.0457088
	clinic-based	exec. func.	language	HIPPO signaling	0.0162181
	clinic-based	exec. func.	language	Maturity Onset Diabetes of Young (MODY) Signaling	0.0162181
	clinic-based	exec. func.	language	Production of Nitric Oxide and Reactive Oxygen Species in Macrophages	0.0162181
	clinic-based	exec. func.	language	WNT/Ca+ pathway	0.0489779
	community-based	exec. func.	language	Opioid Signaling Pathway	8.12831e-06
	community-based	exec. func.	language	Corticotropin Releasing Hormone Signaling	3.38844e-05
	community-based	exec. func.	language	Dilated Cardiomyopathy Signaling Pathway	3.38844e-05
	community-based	exec. func.	language	Netrin Signaling	3.38844e-05
	community-based	exec. func.	language	nNOS Signaling in Skeletal Muscle Cells	3.38844e-05
	community-based	exec. func.	language	Circadian Rhythm Signaling	5.62341e-05
	community-based	exec. func.	language	Insulin Secretion Signaling Pathway	5.62341e-05
	community-based	exec. func.	language	White Adipose Tissue Browning Pathway	0.000104713
	community-based	exec. func.	language	Synaptic Long Term Depression	0.000162181
	community-based	exec. func.	language	Synaptogenesis Signaling Pathway	0.000162181
	community-based	exec. func.	language	GPCR-Mediated Nutrient Sensing in Enteroendocrine Cells	0.000263027
	community-based	exec. func.	language	Maturity Onset Diabetes of Young (MODY) Signaling	0.000263027
	community-based	exec. func.	language	Nitric Oxide Signaling in the Cardiovascular System	0.000263027
	community-based	exec. func.	language	Protein Kinase A Signaling	0.000263027
	community-based	exec. func.	language	Hepatic Fibrosis Signaling Pathway	0.000323594
	community-based	exec. func.	language	GABA Receptor Signaling	0.000398107
	community-based	exec. func.	language	GNRH Signaling	0.000524807
	community-based	exec. func.	language	Cardiac Hypertrophy Signaling (Enhanced)	0.000691831
	community-based	exec. func.	language	Endocannabinoid Neuronal Synapse Pathway	0.000691831
	community-based	exec. func.	language	Gustation Pathway	0.000691831
	community-based	exec. func.	language	Calcium Signaling	0.00114815
	community-based	exec. func.	language	Amyotrophic Lateral Sclerosis Signaling	0.00125893
	community-based	exec. func.	language	Role of NFAT in Cardiac Hypertrophy	0.00125893
	community-based	exec. func.	language	Neurovascular Coupling Signaling Pathway	0.00147911
	community-based	exec. func.	language	Molecular Mechanisms of Cancer	0.00169824
	community-based	exec. func.	language	Cardiac β-adrenergic Signaling	0.0017378
	community-based	exec. func.	language	G Beta Gamma Signaling	0.00194984
	community-based	exec. func.	language	Dopamine-DARPP32 Feedback in cAMP Signaling	0.00199526
	community-based	exec. func.	language	Synaptic Long Term Potentiation	0.00204174
	community-based	exec. func.	language	Estrogen Receptor Signaling	0.00281838
	community-based	exec. func.	language	Colorectal Cancer Metastasis Signaling	0.00331131
	community-based	exec. func.	language	Cellular Effects of Sildenafil (Viagra)	0.00371535
	community-based	exec. func.	language	Type II Diabetes Mellitus Signaling	0.00398107
	community-based	exec. func.	language	CREB Signaling in Neurons	0.0042658
	community-based	exec. func.	language	Cardiac Hypertrophy Signaling	0.0114815
	community-based	exec. func.	language	Caveolar-mediated Endocytosis Signaling	0.0114815
	community-based	exec. func.	language	Apelin Endothelial Signaling Pathway	0.0169824
	community-based	exec. func.	language	Factors Promoting Cardiogenesis in Vertebrates	0.0234423
	community-based	exec. func.	language	Thrombin Signaling	0.0239883
	community-based	exec. func.	language	S100 Family Signaling Pathway	0.0275423
	community-based	exec. func.	language	Neuropathic Pain Signaling In Dorsal Horn Neurons	0.0281838
	community-based	exec. func.	language	Osteoarthritis Pathway	0.0281838
	community-based	exec. func.	language	Androgen Signaling	0.0316228
	community-based	exec. func.	language	Acyl Carrier Protein Metabolism	0.0436516
	community-based	exec. func.	language	Role of Tissue Factor in Cancer	0.0436516
	community-based	exec. func.	memory	Synaptogenesis Signaling Pathway	0.000660693
	community-based	exec. func.	memory	Role of NFAT in Cardiac Hypertrophy	0.01
	community-based	exec. func.	memory	Ephrin Receptor Signaling	0.0162181
	community-based	exec. func.	memory	Apelin Endothelial Signaling Pathway	0.0288403
	community-based	exec. func.	memory	GNRH Signaling	0.0288403
	community-based	exec. func.	memory	Reelin Signaling in Neurons	0.0288403
	community-based	language	memory	Synaptogenesis Signaling Pathway	4.0738e-06
	community-based	language	memory	Role of NFAT in Cardiac Hypertrophy	0.00120226
	community-based	language	memory	Calcium Signaling	0.0190546
	community-based	language	memory	Dilated Cardiomyopathy Signaling Pathway	0.0190546
	community-based	language	memory	Opioid Signaling Pathway	0.0190546
	community-based	language	memory	Cellular Effects of Sildenafil (Viagra)	0.0389045
	community-based	language	memory	Glutamate Receptor Signaling	0.0389045
	community-based	language	memory	GNRH Signaling	0.0389045
	community-based	language	memory	Molecular Mechanisms of Cancer	0.0389045
	community-based	language	memory	Neuropathic Pain Signaling In Dorsal Horn Neurons	0.0389045
	community-based	language	memory	Oxytocin Signaling Pathway	0.0389045
	community-based	language	memory	PTEN Signaling	0.0389045
	community-based	language	memory	Reelin Signaling in Neurons	0.0389045
	community-based	language	memory	Synaptic Long Term Depression	0.040738
	community-based	language	memory	Gustation Pathway	0.0416869
	community-based	language	memory	Maturity Onset Diabetes of Young (MODY) Signaling	0.0416869
	*p-values were adjusted for a false discovery rate and 18 separate pathway analyses (threshold P < 0.001)

## Sheet: Supplementary Table 6
	Supplementary Table 6. Number of seed genes from individual GWAS and pleiotropy analyses
	(a) Number of seed genes from GWAS on single cognitive domains
	Domain		All	Clinic-based	Community-based
	executive function		143	124	129
	language		156	182	209
	memory		168	204	140
	(b) Number of seed genes from pleiotropy analyses on cognitive domain pairs
	Domain 1	Domain 2	All	Clinic-based	Community-based
	executive function	language	211	166	191
	executive function	memory	210	141	286
	language	memory	285	159	334
